# Supplementary material for: High‐efficient generation of VCAM‐1+ mesenchymal stem cells with multidimensional superiorities in signatures and efficacy on aplastic anaemia mice
Source: Cell Prolif. 2020 Jun 29;53(8):e12862. doi: 10.1111/cpr.12862 (PMC7445411; doi:10.1111/cpr.12862)
Supplement: Supplementary file 6 — Table S4 [file CPR-53-e12862-s006.xlsx]

## Sheet: Sheet1
Supplementary Table S4 Gene expression profiling of NT-MSC and III-MSC
gene_id	NT-MSC	III-MSC	log2FoldChange	pvalue	padj	gene_name	gene_chr	gene_start	gene_end	gene_strand	gene_length	gene_biotype	gene_description	tf_family
ENSG00000138755	1.38778e-17	17536	-17.0984	1.48348e-67	3.47951e-63	CXCL9	4	76001275	76007488	-	2740	protein_coding	C-X-C motif chemokine ligand 9 [Source:HGNC Symbol;Acc:HGNC:7098]	-
ENSG00000169248	1.38778e-17	11893.9	-16.5383	2.37416e-63	2.7843e-59	CXCL11	4	76033682	76041415	-	1908	protein_coding	C-X-C motif chemokine ligand 11 [Source:HGNC Symbol;Acc:HGNC:10638]	-
ENSG00000131203	1.38778e-17	10541.2	-16.3641	4.81219e-62	3.76233e-58	IDO1	8	39902275	39928444	+	3261	protein_coding	indoleamine 2,3-dioxygenase 1 [Source:HGNC Symbol;Acc:HGNC:6059]	-
ENSG00000169245	1.38778e-17	5301.41	-15.3725	1.27627e-54	7.4837e-51	CXCL10	4	76021117	76023497	-	1176	protein_coding	C-X-C motif chemokine ligand 10 [Source:HGNC Symbol;Acc:HGNC:10637]	-
ENSG00000154451	2.04509	5989.54	-11.4318	2.12948e-53	9.98939e-50	GBP5	1	89258950	89272804	-	8143	protein_coding	guanylate binding protein 5 [Source:HGNC Symbol;Acc:HGNC:19895]	-
ENSG00000133321	2.04509	4638.74	-11.0631	1.20764e-50	4.72085e-47	RARRES3	11	63536809	63546462	+	1299	protein_coding	retinoic acid receptor responder 3 [Source:HGNC Symbol;Acc:HGNC:9869]	-
ENSG00000204287	1.38778e-17	3296.74	-14.6872	1.65316e-49	5.53926e-46	HLA-DRA	6	32439842	32445046	+	1280	protein_coding	major histocompatibility complex, class II, DR alpha [Source:HGNC Symbol;Acc:HGNC:4947]	-
ENSG00000019582	63.3419	14721.8	-7.85779	5.72043e-44	1.67716e-40	CD74	5	150401637	150412929	-	3184	protein_coding	CD74 molecule [Source:HGNC Symbol;Acc:HGNC:1697]	-
ENSG00000141574	27.5854	5980.73	-7.75388	4.62562e-41	1.20549e-37	SECTM1	17	82321024	82334074	-	2961	protein_coding	secreted and transmembrane 1 [Source:HGNC Symbol;Acc:HGNC:10707]	-
ENSG00000168062	4.08829	1810.86	-8.74825	9.02018e-39	2.11568e-35	BATF2	11	64987943	64997045	-	2844	protein_coding	basic leucine zipper ATF-like transcription factor 2 [Source:HGNC Symbol;Acc:HGNC:25163]	TF_bZIP
ENSG00000163131	52.1041	7390.27	-7.1447	2.75037e-38	5.86454e-35	CTSS	1	150730196	150765957	-	4228	protein_coding	cathepsin S [Source:HGNC Symbol;Acc:HGNC:2545]	-
ENSG00000240065	63.3419	8422.95	-7.05224	5.41369e-38	1.05815e-34	PSMB9	6	32844136	32859585	+	3072	protein_coding	proteasome subunit beta 9 [Source:HGNC Symbol;Acc:HGNC:9546]	-
ENSG00000010030	1.38778e-17	1004.29	-12.9725	7.01449e-37	1.26558e-33	ETV7	6	36354091	36387800	-	2374	protein_coding	ETS variant 7 [Source:HGNC Symbol;Acc:HGNC:18160]	ETS
ENSG00000100342	104.206	11305.6	-6.75977	1.68583e-36	2.82436e-33	APOL1	22	36253010	36267530	+	3519	protein_coding	apolipoprotein L1 [Source:HGNC Symbol;Acc:HGNC:618]	-
ENSG00000108700	5.1099	1509.37	-8.17221	4.37763e-36	6.84516e-33	CCL8	17	34319036	34321402	+	1261	protein_coding	C-C motif chemokine ligand 8 [Source:HGNC Symbol;Acc:HGNC:10635]	-
ENSG00000225492	1.02348	1048.34	-9.83672	6.20111e-36	9.09044e-33	GBP1P1	1	89407679	89426243	+	2352	transcribed_unprocessed_pseudogene	guanylate binding protein 1 pseudogene 1 [Source:HGNC Symbol;Acc:HGNC:39561]	-
ENSG00000111335	4.08829	1305.78	-8.27652	2.53356e-35	3.49556e-32	OAS2	12	112978395	113011723	+	6264	protein_coding	2'-5'-oligoadenylate synthetase 2 [Source:HGNC Symbol;Acc:HGNC:8087]	-
ENSG00000100336	1.02348	956.328	-9.70421	5.64655e-35	7.35776e-32	APOL4	22	36189124	36204840	-	4377	protein_coding	apolipoprotein L4 [Source:HGNC Symbol;Acc:HGNC:14867]	-
ENSG00000128284	17.3693	2076.12	-6.89111	5.97174e-33	7.37196e-30	APOL3	22	36140330	36166177	-	5901	protein_coding	apolipoprotein L3 [Source:HGNC Symbol;Acc:HGNC:14868]	-
ENSG00000130303	206.368	14837.3	-6.16702	1.13862e-32	1.33532e-29	BST2	19	17402939	17405648	-	1119	protein_coding	bone marrow stromal cell antigen 2 [Source:HGNC Symbol;Acc:HGNC:1119]	-
ENSG00000126709	150.179	10563.7	-6.13512	2.94136e-32	3.28522e-29	IFI6	1	27666061	27672218	-	865	protein_coding	interferon alpha inducible protein 6 [Source:HGNC Symbol;Acc:HGNC:4054]	-
ENSG00000204642	31.6718	2721.18	-6.41936	1.07822e-31	1.14953e-28	HLA-F	6	29722775	29738528	+	4342	protein_coding	major histocompatibility complex, class I, F [Source:HGNC Symbol;Acc:HGNC:4963]	-
ENSG00000237988	1.38778e-17	594.156	-12.2153	1.96067e-31	1.99946e-28	OR2I1P	6	29550407	29557721	+	5365	protein_coding	olfactory receptor family 2 subfamily I member 1 pseudogene [Source:HGNC Symbol;Acc:HGNC:8258]	-
ENSG00000111331	4.08829	886.83	-7.71841	2.72456e-31	2.66269e-28	OAS3	12	112938352	112973249	+	8251	protein_coding	2'-5'-oligoadenylate synthetase 3 [Source:HGNC Symbol;Acc:HGNC:8088]	-
ENSG00000162654	118.509	7672.17	-6.01509	4.02442e-31	3.77571e-28	GBP4	1	89181148	89198932	-	6127	protein_coding	guanylate binding protein 4 [Source:HGNC Symbol;Acc:HGNC:20480]	-
ENSG00000134470	11.2396	1288.16	-6.825	6.94699e-31	6.26699e-28	IL15RA	10	5943639	5978187	-	3634	protein_coding	interleukin 15 receptor subunit alpha [Source:HGNC Symbol;Acc:HGNC:5978]	-
ENSG00000134326	4.08829	763.496	-7.50241	9.3797e-30	8.14818e-27	CMPK2	2	6840570	6866635	-	4302	protein_coding	cytidine/uridine monophosphate kinase 2 [Source:HGNC Symbol;Acc:HGNC:27015]	-
ENSG00000119917	88.8822	5121.31	-5.84651	1.31095e-29	1.09815e-26	IFIT3	10	89327894	89340971	+	2640	protein_coding	interferon induced protein with tetratricopeptide repeats 3 [Source:HGNC Symbol;Acc:HGNC:5411]	-
ENSG00000165949	38.8231	2404.04	-5.94791	7.48225e-29	6.0516e-26	IFI27	14	94104836	94116698	+	4147	protein_coding	interferon alpha inducible protein 27 [Source:HGNC Symbol;Acc:HGNC:5397]	-
ENSG00000025708	294.227	14205	-5.59273	1.02601e-28	8.02167e-26	TYMP	22	50525752	50530056	-	3320	protein_coding	thymidine phosphorylase [Source:HGNC Symbol;Acc:HGNC:3148]	-
ENSG00000125347	189	9101.28	-5.58869	1.89844e-28	1.43639e-25	IRF1	5	132481609	132490798	-	7799	protein_coding	interferon regulatory factor 1 [Source:HGNC Symbol;Acc:HGNC:6116]	IRF
ENSG00000157601	34.7367	1966.49	-5.81801	1.24984e-27	9.16094e-25	MX1	21	41420304	41459214	+	8616	protein_coding	MX dynamin like GTPase 1 [Source:HGNC Symbol;Acc:HGNC:7532]	-
ENSG00000130487	1.38778e-17	384.684	-11.5883	4.58357e-27	3.2578e-24	KLHDC7B	22	50545891	50551023	+	5133	protein_coding	kelch domain containing 7B [Source:HGNC Symbol;Acc:HGNC:25145]	-
ENSG00000117228	842.833	32933.2	-5.28795	8.57368e-27	5.91458e-24	GBP1	1	89052319	89065360	-	4992	protein_coding	guanylate binding protein 1 [Source:HGNC Symbol;Acc:HGNC:4182]	-
ENSG00000149131	68.4499	3060.84	-5.4802	1.46683e-26	9.82985e-24	SERPING1	11	57597387	57614853	+	3603	protein_coding	serpin family G member 1 [Source:HGNC Symbol;Acc:HGNC:1228]	-
ENSG00000137959	38.8231	1869.59	-5.58519	2.89606e-26	1.88686e-23	IFI44L	1	78619922	78646145	+	10240	protein_coding	interferon induced protein 44 like [Source:HGNC Symbol;Acc:HGNC:17817]	-
ENSG00000204257	20.4341	1173.63	-5.83534	4.93476e-26	3.12824e-23	HLA-DMA	6	32948613	32969094	-	2534	protein_coding	major histocompatibility complex, class II, DM alpha [Source:HGNC Symbol;Acc:HGNC:4934]	-
ENSG00000185885	167.546	6186.29	-5.20541	1.33817e-25	8.25966e-23	IFITM1	11	313506	315272	+	1080	protein_coding	interferon induced transmembrane protein 1 [Source:HGNC Symbol;Acc:HGNC:5412]	-
ENSG00000102524	17.3693	989.609	-5.82224	2.63495e-25	1.58468e-22	TNFSF13B	13	108251240	108308484	+	3059	protein_coding	TNF superfamily member 13b [Source:HGNC Symbol;Acc:HGNC:11929]	-
ENSG00000089127	1.02348	360.213	-8.29587	4.84467e-25	2.84079e-22	OAS1	12	112906777	112933222	+	4947	protein_coding	2'-5'-oligoadenylate synthetase 1 [Source:HGNC Symbol;Acc:HGNC:8086]	-
ENSG00000179583	17.3693	948.497	-5.76104	7.04431e-25	4.02986e-22	CIITA	16	10866222	10943021	+	20757	protein_coding	class II major histocompatibility complex transactivator [Source:HGNC Symbol;Acc:HGNC:7067]	-
ENSG00000068079	120.552	4071.99	-5.07657	2.05544e-24	1.14786e-21	IFI35	17	43006725	43014456	+	1973	protein_coding	interferon induced protein 35 [Source:HGNC Symbol;Acc:HGNC:5399]	-
ENSG00000079385	1.02348	335.741	-8.19441	2.28529e-24	1.24655e-21	CEACAM1	19	42507304	42561234	-	5524	protein_coding	carcinoembryonic antigen related cell adhesion molecule 1 [Source:HGNC Symbol;Acc:HGNC:1814]	-
ENSG00000172183	23.4989	1081.62	-5.51708	2.66136e-24	1.41868e-21	ISG20	15	88636153	88656483	+	7363	protein_coding	interferon stimulated exonuclease gene 20 [Source:HGNC Symbol;Acc:HGNC:6130]	-
ENSG00000136514	1.02348	318.122	-8.11667	7.81866e-24	4.01357e-21	RTP4	3	187368332	187372076	+	1554	protein_coding	receptor transporter protein 4 [Source:HGNC Symbol;Acc:HGNC:23992]	-
ENSG00000140105	2959.62	85435.4	-4.85129	7.87143e-24	4.01357e-21	WARS	14	100333788	100376805	-	6358	protein_coding	tryptophanyl-tRNA synthetase [Source:HGNC Symbol;Acc:HGNC:12729]	-
ENSG00000137496	77.6445	2526.39	-5.02184	1.55756e-23	7.7729e-21	IL18BP	11	71998541	72005715	+	4323	protein_coding	interleukin 18 binding protein [Source:HGNC Symbol;Acc:HGNC:5987]	-
ENSG00000138642	12.2612	643.098	-5.69873	2.37973e-23	1.16285e-20	HERC6	4	88378739	88443111	+	5793	protein_coding	HECT and RLD domain containing E3 ubiquitin protein ligase family member 6 [Source:HGNC Symbol;Acc:HGNC:26072]	-
ENSG00000110446	44.9528	1507.42	-5.0637	5.96545e-23	2.8555e-20	SLC15A3	11	60937084	60952530	-	6118	protein_coding	solute carrier family 15 member 3 [Source:HGNC Symbol;Acc:HGNC:18068]	-
ENSG00000162645	600.711	14845.1	-4.62689	4.59237e-22	2.15428e-19	GBP2	1	89106132	89150456	-	6276	protein_coding	guanylate binding protein 2 [Source:HGNC Symbol;Acc:HGNC:4183]	-
ENSG00000168394	565.976	13110.6	-4.53355	2.07154e-21	9.52707e-19	TAP1	6	32845209	32853978	-	4805	protein_coding	transporter 1, ATP binding cassette subfamily B member [Source:HGNC Symbol;Acc:HGNC:43]	-
ENSG00000008517	298.313	6869.52	-4.52474	3.57199e-21	1.61117e-18	IL32	16	3065297	3082192	+	3209	protein_coding	interleukin 32 [Source:HGNC Symbol;Acc:HGNC:16830]	-
ENSG00000119922	29.6286	894.661	-4.9105	7.53891e-21	3.30926e-18	IFIT2	10	89283694	89309276	+	4101	protein_coding	interferon induced protein with tetratricopeptide repeats 2 [Source:HGNC Symbol;Acc:HGNC:5409]	-
ENSG00000159403	541.457	11871.4	-4.45419	7.61884e-21	3.30926e-18	C1R	12	7080199	7092607	-	5885	protein_coding	complement C1r [Source:HGNC Symbol;Acc:HGNC:1246]	-
ENSG00000197142	8.17473	398.387	-5.58574	1.14584e-20	4.88648e-18	ACSL5	10	112374018	112428380	+	4236	protein_coding	acyl-CoA synthetase long chain family member 5 [Source:HGNC Symbol;Acc:HGNC:16526]	-
ENSG00000234745	2236.31	46129	-4.3664	1.88704e-20	7.90367e-18	HLA-B	6	31269491	31357188	-	3051	protein_coding	major histocompatibility complex, class I, B [Source:HGNC Symbol;Acc:HGNC:4932]	-
ENSG00000221963	203.303	4389.13	-4.4314	2.33784e-20	9.62003e-18	APOL6	22	35648395	35668409	+	10121	protein_coding	apolipoprotein L6 [Source:HGNC Symbol;Acc:HGNC:14870]	-
ENSG00000138496	136.898	3028.54	-4.46621	2.58116e-20	1.04381e-17	PARP9	3	122527924	122564577	-	8938	protein_coding	poly(ADP-ribose) polymerase family member 9 [Source:HGNC Symbol;Acc:HGNC:24118]	-
ENSG00000205220	109.314	2387.4	-4.44733	5.03956e-20	2.00344e-17	PSMB10	16	67934502	67937087	-	1853	protein_coding	proteasome subunit beta 10 [Source:HGNC Symbol;Acc:HGNC:9538]	-
ENSG00000115267	24.5205	710.639	-4.85008	7.08503e-20	2.76966e-17	IFIH1	2	162267079	162318703	-	5108	protein_coding	interferon induced with helicase C domain 1 [Source:HGNC Symbol;Acc:HGNC:18873]	-
ENSG00000104722	1353.64	58.7288	4.52365	1.07255e-19	4.12406e-17	NEFM	8	24913012	24919098	+	4381	protein_coding	neurofilament medium [Source:HGNC Symbol;Acc:HGNC:7734]	-
ENSG00000142583	17.3693	555.002	-4.98802	1.3543e-19	5.09738e-17	SLC2A5	1	9035107	9088478	-	6693	protein_coding	solute carrier family 2 member 5 [Source:HGNC Symbol;Acc:HGNC:11010]	-
ENSG00000113263	2.04509	227.09	-6.71143	1.36915e-19	5.09738e-17	ITK	5	157142933	157255191	+	8604	protein_coding	IL2 inducible T cell kinase [Source:HGNC Symbol;Acc:HGNC:6171]	-
ENSG00000224389	4.08829	268.201	-5.99354	1.90726e-19	6.9898e-17	C4B	6	32014795	32035418	+	7174	protein_coding	complement C4B (Chido blood group) [Source:HGNC Symbol;Acc:HGNC:1324]	-
ENSG00000144837	8.17473	346.509	-5.38453	2.4234e-19	8.74473e-17	PLA1A	3	119597842	119629811	+	2202	protein_coding	phospholipase A1 member A [Source:HGNC Symbol;Acc:HGNC:17661]	-
ENSG00000137628	112.379	2285.6	-4.34462	2.7944e-19	9.9307e-17	DDX60	4	168216293	168318807	-	6750	protein_coding	DExD/H-box helicase 60 [Source:HGNC Symbol;Acc:HGNC:25942]	-
ENSG00000136244	477.096	8742.05	-4.19527	4.61629e-19	1.60532e-16	IL6	7	22725884	22732002	+	2069	protein_coding	interleukin 6 [Source:HGNC Symbol;Acc:HGNC:6018]	-
ENSG00000134321	1.02348	190.873	-7.38008	4.65408e-19	1.60532e-16	RSAD2	2	6865806	6898239	+	4834	protein_coding	radical S-adenosyl methionine domain containing 2 [Source:HGNC Symbol;Acc:HGNC:30908]	-
ENSG00000162772	37.8015	885.851	-4.54606	4.99335e-19	1.69738e-16	ATF3	1	212565334	212620777	+	4040	protein_coding	activating transcription factor 3 [Source:HGNC Symbol;Acc:HGNC:785]	TF_bZIP
ENSG00000157873	60.277	1228.45	-4.34629	1.24724e-18	4.17916e-16	TNFRSF14	1	2555639	2565382	+	6219	protein_coding	TNF receptor superfamily member 14 [Source:HGNC Symbol;Acc:HGNC:11912]	-
ENSG00000121858	1.02348	180.105	-7.29637	1.58515e-18	5.23657e-16	TNFSF10	3	172505508	172523507	-	3473	protein_coding	TNF superfamily member 10 [Source:HGNC Symbol;Acc:HGNC:11925]	-
ENSG00000164342	1.38778e-17	151.719	-10.2468	2.44792e-18	7.97444e-16	TLR3	4	186069152	186088069	+	6724	protein_coding	toll like receptor 3 [Source:HGNC Symbol;Acc:HGNC:11849]	-
ENSG00000173193	290.14	4980.35	-4.10085	2.79888e-18	8.99283e-16	PARP14	3	122680618	122730840	+	10495	protein_coding	poly(ADP-ribose) polymerase family member 14 [Source:HGNC Symbol;Acc:HGNC:29232]	-
ENSG00000242574	1.38778e-17	149.761	-10.2281	3.19501e-18	1.01269e-15	HLA-DMB	6	32934629	32941070	-	4655	protein_coding	major histocompatibility complex, class II, DM beta [Source:HGNC Symbol;Acc:HGNC:4935]	-
ENSG00000206337	13.2828	387.62	-4.85417	4.68962e-18	1.4666e-15	HCP5	6	31400702	31477506	+	3138	sense_overlapping	HLA complex P5 [Source:HGNC Symbol;Acc:HGNC:21659]	-
ENSG00000226025	1.38778e-17	146.825	-10.1995	4.78997e-18	1.47827e-15	LGALS17A	19	39679374	39686373	+	2570	transcribed_unprocessed_pseudogene	galectin 14 pseudogene [Source:NCBI gene;Acc:400696]	-
ENSG00000173530	3785.08	227.09	4.05823	6.8857e-18	2.09746e-15	TNFRSF10D	8	23135588	23164030	-	3538	protein_coding	TNF receptor superfamily member 10d [Source:HGNC Symbol;Acc:HGNC:11907]	-
ENSG00000182326	1238.2	19370.3	-3.9674	9.90064e-18	2.97717e-15	C1S	12	6988259	7071032	+	6462	protein_coding	complement C1s [Source:HGNC Symbol;Acc:HGNC:1247]	-
ENSG00000130489	4.08829	221.217	-5.71583	1.10852e-17	3.29119e-15	SCO2	22	50523568	50525606	-	1022	protein_coding	SCO2, cytochrome c oxidase assembly protein [Source:HGNC Symbol;Acc:HGNC:10604]	-
ENSG00000115415	1950.26	29963.4	-3.94137	1.42196e-17	4.169e-15	STAT1	2	190964358	191020960	-	6053	protein_coding	signal transducer and activator of transcription 1 [Source:HGNC Symbol;Acc:HGNC:11362]	STAT
ENSG00000117152	10721.8	697.914	3.94111	1.95589e-17	5.66362e-15	RGS4	1	163068775	163076802	+	4836	protein_coding	regulator of G protein signaling 4 [Source:HGNC Symbol;Acc:HGNC:10000]	-
ENSG00000140511	150.179	2362.93	-3.97471	4.17082e-17	1.19301e-14	HAPLN3	15	88877288	88895626	-	3524	protein_coding	hyaluronan and proteoglycan link protein 3 [Source:HGNC Symbol;Acc:HGNC:21446]	-
ENSG00000184979	20.4341	466.907	-4.50581	5.04039e-17	1.42437e-14	USP18	22	18149899	18177397	+	2129	protein_coding	ubiquitin specific peptidase 18 [Source:HGNC Symbol;Acc:HGNC:12616]	-
ENSG00000156587	486.29	7050.61	-3.85752	8.0328e-17	2.22029e-14	UBE2L6	11	57551656	57568284	-	2197	protein_coding	ubiquitin conjugating enzyme E2 L6 [Source:HGNC Symbol;Acc:HGNC:12490]	-
ENSG00000109193	183.892	2.93471	5.90944	8.04625e-17	2.22029e-14	SULT1E1	4	69841212	69860152	-	2091	protein_coding	sulfotransferase family 1E member 1 [Source:HGNC Symbol;Acc:HGNC:11377]	-
ENSG00000133106	300.356	4379.34	-3.86542	1.03676e-16	2.82759e-14	EPSTI1	13	42886388	42992271	-	4924	protein_coding	epithelial stromal interaction 1 [Source:HGNC Symbol;Acc:HGNC:16465]	-
ENSG00000166920	40.8664	727.279	-4.14943	1.30789e-16	3.52603e-14	C15orf48	15	45430529	45448761	+	1405	protein_coding	chromosome 15 open reading frame 48 [Source:HGNC Symbol;Acc:HGNC:29898]	-
ENSG00000002549	1552.85	21410.2	-3.7852	1.55417e-16	4.1424e-14	LAP3	4	17577192	17607972	+	3785	protein_coding	leucine aminopeptidase 3 [Source:HGNC Symbol;Acc:HGNC:18449]	-
ENSG00000155011	29.6286	554.024	-4.21923	2.75053e-16	7.24874e-14	DKK2	4	106921802	107283806	-	4319	protein_coding	dickkopf WNT signaling pathway inhibitor 2 [Source:HGNC Symbol;Acc:HGNC:2892]	-
ENSG00000231389	5.1099	203.598	-5.28283	2.81296e-16	7.3309e-14	HLA-DPA1	6	33064569	33080775	-	5748	protein_coding	major histocompatibility complex, class II, DP alpha 1 [Source:HGNC Symbol;Acc:HGNC:4938]	-
ENSG00000163840	194.108	2742.72	-3.81982	3.02648e-16	7.80066e-14	DTX3L	3	122564238	122575203	+	5868	protein_coding	deltex E3 ubiquitin ligase 3L [Source:HGNC Symbol;Acc:HGNC:30323]	-
ENSG00000144596	18.3909	399.366	-4.43148	3.2987e-16	8.40989e-14	GRIP2	3	14489111	14556075	-	11885	protein_coding	glutamate receptor interacting protein 2 [Source:HGNC Symbol;Acc:HGNC:23841]	-
ENSG00000198829	2.04509	152.698	-6.13924	4.39194e-16	1.10767e-13	SUCNR1	3	151873643	151884619	+	4181	protein_coding	succinate receptor 1 [Source:HGNC Symbol;Acc:HGNC:4542]	-
ENSG00000177989	50.0609	794.819	-3.98556	5.97739e-16	1.49149e-13	ODF3B	22	50529710	50532580	-	2301	protein_coding	outer dense fiber of sperm tails 3B [Source:HGNC Symbol;Acc:HGNC:34388]	-
ENSG00000185880	115.444	1564.19	-3.75873	1.86591e-15	4.60682e-13	TRIM69	15	44728988	44767829	+	9265	protein_coding	tripartite motif containing 69 [Source:HGNC Symbol;Acc:HGNC:17857]	-
ENSG00000204264	593.559	7369.71	-3.63387	2.13241e-15	5.20997e-13	PSMB8	6	32840717	32844703	-	2997	protein_coding	proteasome subunit beta 8 [Source:HGNC Symbol;Acc:HGNC:9545]	-
ENSG00000278910	1.38778e-17	105.713	-9.72607	2.64767e-15	6.40219e-13	BANCR	9	69296682	69311111	-	848	lincRNA	BRAF-activated non-protein coding RNA [Source:HGNC Symbol;Acc:HGNC:43877]	-
ENSG00000135114	1.02348	121.375	-6.72749	3.47764e-15	8.32328e-13	OASL	12	121019111	121039242	-	3517	protein_coding	2'-5'-oligoadenylate synthetase like [Source:HGNC Symbol;Acc:HGNC:8090]	-
ENSG00000185338	130.768	1691.44	-3.69192	3.71227e-15	8.79509e-13	SOCS1	16	11254405	11256200	-	1796	protein_coding	suppressor of cytokine signaling 1 [Source:HGNC Symbol;Acc:HGNC:19383]	-
ENSG00000090339	2813.53	32778.5	-3.54224	5.59553e-15	1.31243e-12	ICAM1	19	10270835	10286615	+	3706	protein_coding	intercellular adhesion molecule 1 [Source:HGNC Symbol;Acc:HGNC:5344]	-
ENSG00000166278	1.38778e-17	100.819	-9.65777	6.46118e-15	1.50046e-12	C2	6	31897785	31945672	+	5536	protein_coding	complement C2 [Source:HGNC Symbol;Acc:HGNC:1248]	-
ENSG00000153495	7.15312	198.703	-4.77219	7.22064e-15	1.66039e-12	TEX29	13	111316184	111344249	+	930	protein_coding	testis expressed 29 [Source:HGNC Symbol;Acc:HGNC:20370]	-
ENSG00000285744	3.06669	145.846	-5.51608	7.77165e-15	1.76975e-12	AC083837.2	8	78805293	78956082	+	2921	bidirectional_promoter_lncRNA	novel transcript	-
ENSG00000244731	5.1099	172.275	-5.04198	8.40728e-15	1.89608e-12	C4A	6	31982024	32002681	+	7191	protein_coding	complement C4A (Rodgers blood group) [Source:HGNC Symbol;Acc:HGNC:1323]	-
ENSG00000204267	260.513	3053.01	-3.55018	1.24799e-14	2.78777e-12	TAP2	6	32821833	32838780	-	6390	protein_coding	transporter 2, ATP binding cassette subfamily B member [Source:HGNC Symbol;Acc:HGNC:44]	-
ENSG00000141469	1292.34	103.756	3.6371	1.29855e-14	2.87336e-12	SLC14A1	18	45687025	45752520	+	7182	protein_coding	solute carrier family 14 member 1 (Kidd blood group) [Source:HGNC Symbol;Acc:HGNC:10918]	-
ENSG00000123685	28.607	441.457	-3.94205	1.79927e-14	3.94409e-12	BATF3	1	212686418	212699985	-	2713	protein_coding	basic leucine zipper ATF-like transcription factor 3 [Source:HGNC Symbol;Acc:HGNC:28915]	TF_bZIP
ENSG00000140968	1.38778e-17	91.0307	-9.51062	4.26048e-14	9.25275e-12	IRF8	16	85898803	85922609	+	5162	protein_coding	interferon regulatory factor 8 [Source:HGNC Symbol;Acc:HGNC:5358]	IRF
ENSG00000272821	28.607	415.028	-3.85301	6.46456e-14	1.39107e-11	U62317.2	22	50523926	50524780	+	855	antisense	novel transcript, antisense to SCO2	-
ENSG00000123609	132.812	1492.73	-3.48929	6.75595e-14	1.44055e-11	NMI	2	151270465	151290057	-	3480	protein_coding	N-myc and STAT interactor [Source:HGNC Symbol;Acc:HGNC:7854]	-
ENSG00000137752	146.093	1623.9	-3.4734	7.0506e-14	1.48984e-11	CASP1	11	105025443	105035250	-	3698	protein_coding	caspase 1 [Source:HGNC Symbol;Acc:HGNC:1499]	-
ENSG00000183486	65.3851	774.263	-3.56331	1.31093e-13	2.74534e-11	MX2	21	41361943	41409390	+	13047	protein_coding	MX dynamin like GTPase 2 [Source:HGNC Symbol;Acc:HGNC:7533]	-
ENSG00000137965	280.946	2919.89	-3.37698	1.3696e-13	2.84283e-11	IFI44	1	78649796	78664078	+	2038	protein_coding	interferon induced protein 44 [Source:HGNC Symbol;Acc:HGNC:16938]	-
ENSG00000100911	1583.5	15802.4	-3.31886	1.48811e-13	3.06172e-11	PSME2	14	24143362	24147570	-	3582	protein_coding	proteasome activator subunit 2 [Source:HGNC Symbol;Acc:HGNC:9569]	-
ENSG00000184371	1123.78	11145.1	-3.30984	1.75486e-13	3.57916e-11	CSF1	1	109910242	109930992	+	5418	protein_coding	colony stimulating factor 1 [Source:HGNC Symbol;Acc:HGNC:2432]	-
ENSG00000177409	258.47	2661.47	-3.36354	1.83795e-13	3.71631e-11	SAMD9L	7	93130055	93148369	-	7135	protein_coding	sterile alpha motif domain containing 9 like [Source:HGNC Symbol;Acc:HGNC:1349]	-
ENSG00000187608	902.087	8926.07	-3.30651	1.89718e-13	3.80328e-11	ISG15	1	1001138	1014540	+	941	protein_coding	ISG15 ubiquitin-like modifier [Source:HGNC Symbol;Acc:HGNC:4053]	-
ENSG00000108950	1.02348	97.8826	-6.4175	1.96785e-13	3.91151e-11	FAM20A	17	68535113	68601389	-	6203	protein_coding	FAM20A, golgi associated secretory pathway pseudokinase [Source:HGNC Symbol;Acc:HGNC:23015]	-
ENSG00000239713	45.9744	560.875	-3.60524	1.99045e-13	3.9232e-11	APOBEC3G	22	39077005	39087743	+	5437	protein_coding	apolipoprotein B mRNA editing enzyme catalytic subunit 3G [Source:HGNC Symbol;Acc:HGNC:17357]	-
ENSG00000104951	17.3693	280.926	-4.00604	2.11855e-13	4.14088e-11	IL4I1	19	49889654	49929539	-	2563	protein_coding	interleukin 4 induced 1 [Source:HGNC Symbol;Acc:HGNC:19094]	-
ENSG00000164308	461.771	4571.2	-3.30698	2.71572e-13	5.26422e-11	ERAP2	5	96875939	96919716	+	7422	protein_coding	endoplasmic reticulum aminopeptidase 2 [Source:HGNC Symbol;Acc:HGNC:29499]	-
ENSG00000204252	1.38778e-17	81.2422	-9.34674	3.27885e-13	6.30372e-11	HLA-DOA	6	33004178	33009612	-	4012	protein_coding	major histocompatibility complex, class II, DO alpha [Source:HGNC Symbol;Acc:HGNC:4936]	-
ENSG00000168961	31.6718	408.176	-3.68277	3.93786e-13	7.50914e-11	LGALS9	17	27629798	27649560	+	5714	protein_coding	galectin 9 [Source:HGNC Symbol;Acc:HGNC:6570]	-
ENSG00000108387	9.19635	182.063	-4.28905	4.14192e-13	7.83458e-11	2020-09-04	17	58520250	58540818	-	8012	protein_coding	septin 4 [Source:HGNC Symbol;Acc:HGNC:9165]	-
ENSG00000168899	427.036	4078.84	-3.25536	5.78284e-13	1.08509e-10	VAMP5	2	85584408	85593412	+	819	protein_coding	vesicle associated membrane protein 5 [Source:HGNC Symbol;Acc:HGNC:12646]	-
ENSG00000188313	229.865	2241.55	-3.28495	6.02494e-13	1.12155e-10	PLSCR1	3	146515180	146544864	-	4340	protein_coding	phospholipid scramblase 1 [Source:HGNC Symbol;Acc:HGNC:9092]	-
ENSG00000206341	20.4341	287.778	-3.80787	9.65876e-13	1.78383e-10	HLA-H	6	29887752	29890482	+	1096	unprocessed_pseudogene	major histocompatibility complex, class I, H (pseudogene) [Source:HGNC Symbol;Acc:HGNC:4965]	-
ENSG00000113389	249.276	17.6174	3.81304	1.08739e-12	1.99255e-10	NPR3	5	32689070	32791724	+	9866	protein_coding	natriuretic peptide receptor 3 [Source:HGNC Symbol;Acc:HGNC:7945]	-
ENSG00000128335	679.375	6188.25	-3.18702	1.26421e-12	2.29861e-10	APOL2	22	36226203	36239954	-	3484	protein_coding	apolipoprotein L2 [Source:HGNC Symbol;Acc:HGNC:619]	-
ENSG00000178685	138.941	1338.08	-3.26647	1.42832e-12	2.57702e-10	PARP10	8	143977153	144012772	-	6033	protein_coding	poly(ADP-ribose) polymerase family member 10 [Source:HGNC Symbol;Acc:HGNC:25895]	-
ENSG00000096996	3.06669	109.629	-5.10468	1.49953e-12	2.68484e-10	IL12RB1	19	18058995	18098944	-	4298	protein_coding	interleukin 12 receptor subunit beta 1 [Source:HGNC Symbol;Acc:HGNC:5971]	-
ENSG00000204525	1321.97	11703	-3.146	1.74572e-12	3.10196e-10	HLA-C	6	31268749	31272130	-	2507	protein_coding	major histocompatibility complex, class I, C [Source:HGNC Symbol;Acc:HGNC:4933]	-
ENSG00000269720	1.38778e-17	70.4749	-9.14196	3.02785e-12	5.33972e-10	CCDC194	19	17390509	17394158	-	1464	protein_coding	coiled-coil domain containing 194 [Source:HGNC Symbol;Acc:HGNC:53438]	-
ENSG00000125730	295.248	2557.72	-3.11433	5.08332e-12	8.89771e-10	C3	19	6677704	6730562	-	8328	protein_coding	complement C3 [Source:HGNC Symbol;Acc:HGNC:1318]	-
ENSG00000173597	278.902	23.4905	3.56249	5.92354e-12	1.02916e-09	SULT1B1	4	69721162	69787961	-	7356	protein_coding	sulfotransferase family 1B member 1 [Source:HGNC Symbol;Acc:HGNC:17845]	-
ENSG00000101347	453.598	3853.7	-3.08641	5.97003e-12	1.02961e-09	SAMHD1	20	36889773	36951901	-	11261	protein_coding	SAM and HD domain containing deoxynucleoside triphosphate triphosphohydrolase 1 [Source:HGNC Symbol;Acc:HGNC:15925]	-
ENSG00000166710	13444.4	109218	-3.02212	8.79136e-12	1.50512e-09	B2M	15	44711487	44718877	+	6079	protein_coding	beta-2-microglobulin [Source:HGNC Symbol;Acc:HGNC:914]	-
ENSG00000139192	81.7309	753.708	-3.20312	9.42816e-12	1.60244e-09	TAPBPL	12	6451690	6466517	+	3188	protein_coding	TAP binding protein like [Source:HGNC Symbol;Acc:HGNC:30683]	-
ENSG00000059378	108.293	925.984	-3.09461	2.09456e-11	3.53438e-09	PARP12	7	140023744	140063721	-	6285	protein_coding	poly(ADP-ribose) polymerase family member 12 [Source:HGNC Symbol;Acc:HGNC:21919]	-
ENSG00000230795	5.1099	111.586	-4.41601	2.37925e-11	3.98609e-09	HLA-K	6	29926459	29929232	+	1046	unprocessed_pseudogene	major histocompatibility complex, class I, K (pseudogene) [Source:HGNC Symbol;Acc:HGNC:4969]	-
ENSG00000253958	4.08829	102.777	-4.61084	2.41052e-11	4.00983e-09	CLDN23	8	8701938	8704106	+	2169	protein_coding	claudin 23 [Source:HGNC Symbol;Acc:HGNC:17591]	-
ENSG00000092010	1297.45	9995.95	-2.94554	2.75261e-11	4.54665e-09	PSME1	14	24136158	24138967	+	1781	protein_coding	proteasome activator subunit 1 [Source:HGNC Symbol;Acc:HGNC:9568]	-
ENSG00000163568	1.38778e-17	60.6865	-8.92664	3.47788e-11	5.70445e-09	AIM2	1	159062484	159147096	-	2009	protein_coding	absent in melanoma 2 [Source:HGNC Symbol;Acc:HGNC:357]	-
ENSG00000101017	125.66	1020.93	-3.02105	4.80508e-11	7.82661e-09	CD40	20	46118272	46129863	+	2527	protein_coding	CD40 molecule [Source:HGNC Symbol;Acc:HGNC:11919]	-
ENSG00000161921	7.15312	124.311	-4.09609	4.97793e-11	8.05223e-09	CXCL16	17	4733526	4739922	-	2794	protein_coding	C-X-C motif chemokine ligand 16 [Source:HGNC Symbol;Acc:HGNC:16642]	-
ENSG00000267607	1.38778e-17	57.75	-8.85524	7.59943e-11	1.22085e-08	AC011511.5	19	10285801	10289019	-	3219	antisense	novel transcript, antisense to ICAM4 and ICAM1	-
ENSG00000118849	151.201	1176.57	-2.95903	7.8084e-11	1.24589e-08	RARRES1	3	158696892	158732696	-	2236	protein_coding	retinoic acid receptor responder 1 [Source:HGNC Symbol;Acc:HGNC:9867]	-
ENSG00000156219	1.38778e-17	56.7711	-8.83063	9.91633e-11	1.57154e-08	ART3	4	76011184	76112802	+	3278	protein_coding	ADP-ribosyltransferase 3 [Source:HGNC Symbol;Acc:HGNC:725]	-
ENSG00000117226	460.75	3359.39	-2.86581	1.14444e-10	1.79236e-08	GBP3	1	89006666	89022894	-	4297	protein_coding	guanylate binding protein 3 [Source:HGNC Symbol;Acc:HGNC:4184]	-
ENSG00000169067	178.784	14.6809	3.5948	1.14626e-10	1.79236e-08	ACTBL2	5	57480016	57482809	-	2794	protein_coding	actin, beta like 2 [Source:HGNC Symbol;Acc:HGNC:17780]	-
ENSG00000197536	32.6935	308.334	-3.23259	1.2467e-10	1.93651e-08	C5orf56	5	132410636	132488702	+	9728	processed_transcript	chromosome 5 open reading frame 56 [Source:HGNC Symbol;Acc:HGNC:33838]	-
ENSG00000223865	1.38778e-17	55.7923	-8.8056	1.29769e-10	2.00246e-08	HLA-DPB1	6	33075926	33087201	+	2791	protein_coding	major histocompatibility complex, class II, DP beta 1 [Source:HGNC Symbol;Acc:HGNC:4940]	-
ENSG00000114737	26.5638	265.265	-3.31392	1.31232e-10	2.01179e-08	CISH	3	50606490	50611831	-	5112	protein_coding	cytokine inducible SH2 containing protein [Source:HGNC Symbol;Acc:HGNC:1984]	-
ENSG00000206503	3290.62	23133	-2.81348	1.50393e-10	2.29056e-08	HLA-A	6	29941260	29945884	+	2710	protein_coding	major histocompatibility complex, class I, A [Source:HGNC Symbol;Acc:HGNC:4931]	-
ENSG00000120217	452.577	3224.31	-2.83242	1.80185e-10	2.7266e-08	CD274	9	5450503	5470566	+	4108	protein_coding	CD274 molecule [Source:HGNC Symbol;Acc:HGNC:17635]	-
ENSG00000141682	514.895	3654.02	-2.82684	1.81861e-10	2.73433e-08	PMAIP1	18	59899948	59904306	+	2235	protein_coding	phorbol-12-myristate-13-acetate-induced protein 1 [Source:HGNC Symbol;Acc:HGNC:9108]	-
ENSG00000256262	1.38778e-17	53.8346	-8.75418	2.24222e-10	3.34976e-08	USP30-AS1	12	109052350	109053952	-	656	antisense	USP30 antisense RNA 1 [Source:HGNC Symbol;Acc:HGNC:40909]	-
ENSG00000274276	165.503	13.702	3.58219	2.28044e-10	3.3853e-08	CBSL	21	6444869	6468040	-	4004	protein_coding	cystathionine-beta-synthase like [Source:HGNC Symbol;Acc:HGNC:51829]	-
ENSG00000118513	58.2338	467.885	-3.00357	2.68437e-10	3.95987e-08	MYB	6	135181315	135219173	+	5493	protein_coding	MYB proto-oncogene, transcription factor [Source:HGNC Symbol;Acc:HGNC:7545]	MYB
ENSG00000133048	81.7309	627.437	-2.93864	3.02081e-10	4.42832e-08	CHI3L1	1	203178931	203186749	-	3408	protein_coding	chitinase 3 like 1 [Source:HGNC Symbol;Acc:HGNC:1932]	-
ENSG00000137767	331.005	2308.11	-2.80133	3.14235e-10	4.57787e-08	SQOR	15	45631148	45691294	+	3088	protein_coding	sulfide quinone oxidoreductase [Source:HGNC Symbol;Acc:HGNC:20390]	-
ENSG00000146859	44.9528	370.001	-3.03759	4.1357e-10	5.98783e-08	TMEM140	7	135148072	135166215	+	2313	protein_coding	transmembrane protein 140 [Source:HGNC Symbol;Acc:HGNC:21870]	-
ENSG00000204261	9.19635	122.354	-3.71615	4.81613e-10	6.9302e-08	PSMB8-AS1	6	32844086	32846495	+	1951	lincRNA	PSMB8 antisense RNA 1 (head to head) [Source:HGNC Symbol;Acc:HGNC:39758]	-
ENSG00000214872	1.38778e-17	50.8981	-8.67346	5.21239e-10	7.45468e-08	SMTNL1	11	57542641	57550274	+	1649	protein_coding	smoothelin like 1 [Source:HGNC Symbol;Acc:HGNC:32394]	-
ENSG00000125384	391.28	48.9404	2.99583	5.40931e-10	7.68942e-08	PTGER2	14	52314305	52328606	+	2473	protein_coding	prostaglandin E receptor 2 [Source:HGNC Symbol;Acc:HGNC:9594]	-
ENSG00000234518	91.9471	665.612	-2.85415	6.76021e-10	9.55185e-08	PTGES3P1	1	89104285	89104767	-	483	processed_pseudogene	prostaglandin E synthase 3 pseudogene 1 [Source:HGNC Symbol;Acc:HGNC:43824]	-
ENSG00000132530	62.3203	468.864	-2.90894	7.29123e-10	1.02405e-07	XAF1	17	6755447	6775647	+	6615	protein_coding	XIAP associated factor 1 [Source:HGNC Symbol;Acc:HGNC:30932]	-
ENSG00000253838	1.38778e-17	48.9404	-8.61702	9.29778e-10	1.29809e-07	AC007991.2	8	39914229	39915721	+	102	sense_intronic	novel transcript	-
ENSG00000204397	60.277	447.33	-2.88912	1.00462e-09	1.39428e-07	CARD16	11	105041326	105101431	-	1688	protein_coding	caspase recruitment domain family member 16 [Source:HGNC Symbol;Acc:HGNC:33701]	-
ENSG00000182508	1.02348	56.7711	-5.63296	1.4198e-09	1.9589e-07	LHFPL1	X	112630648	112680054	-	1750	protein_coding	LHFPL tetraspan subfamily member 1 [Source:HGNC Symbol;Acc:HGNC:6587]	-
ENSG00000258521	2.04509	64.6019	-4.89983	1.52259e-09	2.08844e-07	AL157871.2	14	100339832	100340554	+	552	antisense	novel transcript, antisense to WARS	-
ENSG00000155629	3.06669	71.4538	-4.48802	1.78005e-09	2.42739e-07	PIK3AP1	10	96593312	96720514	-	5691	protein_coding	phosphoinositide-3-kinase adaptor protein 1 [Source:HGNC Symbol;Acc:HGNC:30034]	-
ENSG00000170379	57.2122	414.049	-2.85275	1.88731e-09	2.5456e-07	TCAF2	7	143620952	143730409	+	6409	protein_coding	TRPM8 channel associated factor 2 [Source:HGNC Symbol;Acc:HGNC:26878]	-
ENSG00000170624	132.812	11.7443	3.48519	1.88844e-09	2.5456e-07	SGCD	5	155870344	156767788	+	10584	protein_coding	sarcoglycan delta [Source:HGNC Symbol;Acc:HGNC:10807]	-
ENSG00000116663	137.92	888.788	-2.68693	2.96431e-09	3.97302e-07	FBXO6	1	11664124	11674354	+	1811	protein_coding	F-box protein 6 [Source:HGNC Symbol;Acc:HGNC:13585]	-
ENSG00000135899	117.487	768.39	-2.70806	2.98563e-09	3.97887e-07	SP110	2	230167293	230225729	-	6865	protein_coding	SP110 nuclear body protein [Source:HGNC Symbol;Acc:HGNC:5401]	SAND
ENSG00000168334	1.38778e-17	45.025	-8.49704	3.08575e-09	4.08905e-07	XIRP1	3	39183210	39192596	-	6467	protein_coding	xin actin binding repeat containing 1 [Source:HGNC Symbol;Acc:HGNC:14301]	-
ENSG00000130600	82.7525	4.89241	4.04542	3.39788e-09	4.47738e-07	H19	11	1995176	2001470	-	2897	processed_transcript	H19, imprinted maternally expressed transcript [Source:HGNC Symbol;Acc:HGNC:4713]	-
ENSG00000178882	284.01	1740.38	-2.61487	3.677e-09	4.81811e-07	RFLNA	12	123973241	124316024	+	3173	protein_coding	refilin A [Source:HGNC Symbol;Acc:HGNC:27051]	-
ENSG00000183615	26.5638	219.259	-3.03927	3.81062e-09	4.96545e-07	FAM167B	1	32247233	32248856	+	936	protein_coding	family with sequence similarity 167 member B [Source:HGNC Symbol;Acc:HGNC:28133]	-
ENSG00000146250	163.46	18.5962	3.12714	4.44297e-09	5.75745e-07	PRSS35	6	83512538	83525704	+	2440	protein_coding	serine protease 35 [Source:HGNC Symbol;Acc:HGNC:21387]	-
ENSG00000132109	224.757	1368.42	-2.60542	4.98357e-09	6.42251e-07	TRIM21	11	4384897	4393696	-	1929	protein_coding	tripartite motif containing 21 [Source:HGNC Symbol;Acc:HGNC:11312]	-
ENSG00000111801	217.606	1292.07	-2.56922	8.15088e-09	1.04469e-06	BTN3A3	6	26440472	26453415	+	5658	protein_coding	butyrophilin subfamily 3 member A3 [Source:HGNC Symbol;Acc:HGNC:1140]	-
ENSG00000186088	139.963	847.677	-2.59742	8.67886e-09	1.10632e-06	GSAP	7	77310751	77416400	-	9001	protein_coding	gamma-secretase activating protein [Source:HGNC Symbol;Acc:HGNC:28042]	-
ENSG00000197614	259.492	36.2154	2.83666	9.34872e-09	1.18527e-06	MFAP5	12	8637346	8662888	-	3876	protein_coding	microfibril associated protein 5 [Source:HGNC Symbol;Acc:HGNC:29673]	-
ENSG00000105963	16.3476	143.888	-3.12824	9.56575e-09	1.20626e-06	ADAP1	7	897901	955407	-	5062	protein_coding	ArfGAP with dual PH domains 1 [Source:HGNC Symbol;Acc:HGNC:16486]	-
ENSG00000181617	30.6502	230.026	-2.90284	9.7301e-09	1.22043e-06	FDCSP	4	70226071	70235252	+	566	protein_coding	follicular dendritic cell secreted protein [Source:HGNC Symbol;Acc:HGNC:19215]	-
ENSG00000226067	2.04509	56.7711	-4.71381	1.06398e-08	1.32742e-06	LINC00623	1	120913275	121009291	+	2075	lincRNA	long intergenic non-protein coding RNA 623 [Source:HGNC Symbol;Acc:HGNC:44252]	-
ENSG00000070808	181.849	23.4905	2.94581	1.19962e-08	1.48874e-06	CAMK2A	5	150219491	150290291	-	6150	protein_coding	calcium/calmodulin dependent protein kinase II alpha [Source:HGNC Symbol;Acc:HGNC:1460]	-
ENSG00000272463	1.02348	48.9404	-5.41934	1.24346e-08	1.53502e-06	AL357054.4	6	708592	711405	-	2814	lincRNA	novel transcript	-
ENSG00000182179	295.248	1676.76	-2.50518	1.3688e-08	1.6809e-06	UBA7	3	49805207	49813946	-	4545	protein_coding	ubiquitin like modifier activating enzyme 7 [Source:HGNC Symbol;Acc:HGNC:12471]	-
ENSG00000180616	6.13151	82.2211	-3.71873	1.37859e-08	1.6841e-06	SSTR2	17	73165012	73176633	+	7852	protein_coding	somatostatin receptor 2 [Source:HGNC Symbol;Acc:HGNC:11331]	-
ENSG00000233705	1.38778e-17	40.1308	-8.33152	1.50714e-08	1.8316e-06	SLC26A4-AS1	7	107653968	107662151	-	5029	antisense	SLC26A4 antisense RNA 1 [Source:HGNC Symbol;Acc:HGNC:22385]	-
ENSG00000108688	374.934	2082	-2.47287	1.81654e-08	2.19624e-06	CCL7	17	34270221	34272242	+	863	protein_coding	C-C motif chemokine ligand 7 [Source:HGNC Symbol;Acc:HGNC:10634]	-
ENSG00000153162	265.621	40.1308	2.72271	2.61647e-08	3.14714e-06	BMP6	6	7726797	7881422	+	2780	protein_coding	bone morphogenetic protein 6 [Source:HGNC Symbol;Acc:HGNC:1073]	-
ENSG00000105246	19.4125	154.655	-2.98606	3.29326e-08	3.94098e-06	EBI3	19	4229498	4237531	+	1284	protein_coding	Epstein-Barr virus induced 3 [Source:HGNC Symbol;Acc:HGNC:3129]	-
ENSG00000028137	70.4932	422.859	-2.58253	3.46136e-08	4.12112e-06	TNFRSF1B	1	12167003	12209228	+	3766	protein_coding	TNF receptor superfamily member 1B [Source:HGNC Symbol;Acc:HGNC:11917]	-
ENSG00000188820	5.1099	70.4749	-3.75398	3.62736e-08	4.29695e-06	CALHM6	6	116461370	116463779	+	1194	protein_coding	calcium homeostasis modulator family member 6 [Source:HGNC Symbol;Acc:HGNC:33391]	-
ENSG00000116514	288.097	1541.68	-2.41938	3.92055e-08	4.62094e-06	RNF19B	1	32936445	32964685	-	2610	protein_coding	ring finger protein 19B [Source:HGNC Symbol;Acc:HGNC:26886]	-
ENSG00000256043	226.8	1197.12	-2.39945	5.95902e-08	6.96307e-06	CTSO	4	155924118	155953917	-	2954	protein_coding	cathepsin O [Source:HGNC Symbol;Acc:HGNC:2542]	-
ENSG00000234883	64.3635	378.811	-2.55489	5.98154e-08	6.96307e-06	MIR155HG	21	25561909	25575168	+	1600	lincRNA	MIR155 host gene [Source:HGNC Symbol;Acc:HGNC:35460]	-
ENSG00000042062	23.4989	170.317	-2.85109	5.99676e-08	6.96307e-06	RIPOR3	20	50586108	50691528	-	6009	protein_coding	RIPOR family member 3 [Source:HGNC Symbol;Acc:HGNC:16168]	-
ENSG00000131979	117.487	645.056	-2.45569	6.28595e-08	7.23222e-06	GCH1	14	54842008	54902852	-	2951	protein_coding	GTP cyclohydrolase 1 [Source:HGNC Symbol;Acc:HGNC:4193]	-
ENSG00000107562	67.4283	392.514	-2.53915	6.29022e-08	7.23222e-06	CXCL12	10	44370165	44386493	-	6077	protein_coding	C-X-C motif chemokine ligand 12 [Source:HGNC Symbol;Acc:HGNC:10672]	-
ENSG00000003400	33.7151	220.238	-2.70317	6.62618e-08	7.58132e-06	CASP10	2	201182881	201229406	+	7598	protein_coding	caspase 10 [Source:HGNC Symbol;Acc:HGNC:1500]	-
ENSG00000238000	4.08829	61.6654	-3.87504	7.07894e-08	8.06002e-06	AC116347.1	5	98213402	98214121	+	720	processed_pseudogene	proteasome (prosome, macropain) activator subunit 2 (PA28 beta) (PSME2) pseudogene	-
ENSG00000266208	62.3203	358.255	-2.52088	7.79727e-08	8.83503e-06	AC080112.1	17	40360655	40364693	+	2094	antisense	novel transcript, antisense to GJD3	-
ENSG00000002587	5.1099	66.5596	-3.67167	8.39527e-08	9.46688e-06	HS3ST1	4	11393150	11429765	-	8166	protein_coding	heparan sulfate-glucosamine 3-sulfotransferase 1 [Source:HGNC Symbol;Acc:HGNC:5194]	-
ENSG00000172061	7.15312	78.3057	-3.43018	8.6117e-08	9.66447e-06	LRRC15	3	194355247	194369743	-	5940	protein_coding	leucine rich repeat containing 15 [Source:HGNC Symbol;Acc:HGNC:20818]	-
ENSG00000196503	12.2612	103.756	-3.06836	9.49121e-08	1.06008e-05	ARL9	4	56505209	56525481	+	2807	protein_coding	ADP ribosylation factor like GTPase 9 [Source:HGNC Symbol;Acc:HGNC:23592]	-
ENSG00000206190	48.0177	283.863	-2.56051	9.81568e-08	1.09112e-05	ATP10A	15	25677273	25865172	-	8409	protein_coding	ATPase phospholipid transporting 10A (putative) [Source:HGNC Symbol;Acc:HGNC:13542]	-
ENSG00000162692	721.261	3577.67	-2.31023	9.9253e-08	1.0981e-05	VCAM1	1	100719742	100739045	+	6049	protein_coding	vascular cell adhesion molecule 1 [Source:HGNC Symbol;Acc:HGNC:12663]	-
ENSG00000204592	4596.24	22202.1	-2.27214	1.26267e-07	1.39042e-05	HLA-E	6	30489467	30494205	+	2975	protein_coding	major histocompatibility complex, class I, E [Source:HGNC Symbol;Acc:HGNC:4962]	-
ENSG00000275882	31.6718	200.661	-2.6588	1.31657e-07	1.44299e-05	IKBKGP1	X	154639978	154648275	-	1073	unprocessed_pseudogene	inhibitor of nuclear factor kappa B kinase subunit gamma pseudogene 1 [Source:HGNC Symbol;Acc:HGNC:24455]	-
ENSG00000152766	1.02348	41.1096	-5.1685	1.33489e-07	1.45628e-05	ANKRD22	10	88822132	88851818	-	1733	protein_coding	ankyrin repeat domain 22 [Source:HGNC Symbol;Acc:HGNC:28321]	-
ENSG00000108691	7220.77	34724.5	-2.26571	1.34642e-07	1.46205e-05	CCL2	17	34255218	34257203	+	1986	protein_coding	C-C motif chemokine ligand 2 [Source:HGNC Symbol;Acc:HGNC:10618]	-
ENSG00000167676	53.1257	2.93471	4.12044	1.51019e-07	1.63233e-05	PLIN4	19	4502180	4518465	-	6502	protein_coding	perilipin 4 [Source:HGNC Symbol;Acc:HGNC:29393]	-
ENSG00000006210	2.04509	46.9827	-4.44145	1.51753e-07	1.63274e-05	CX3CL1	16	57372458	57385048	+	5983	protein_coding	C-X3-C motif chemokine ligand 1 [Source:HGNC Symbol;Acc:HGNC:10647]	-
ENSG00000104432	5.1099	63.623	-3.6067	1.60369e-07	1.71755e-05	IL7	8	78675743	78805523	-	3392	protein_coding	interleukin 7 [Source:HGNC Symbol;Acc:HGNC:6023]	-
ENSG00000230417	14.3044	108.65	-2.91447	1.95949e-07	2.08908e-05	LINC00856	10	78179185	78551355	+	9354	lincRNA	long intergenic non-protein coding RNA 856 [Source:HGNC Symbol;Acc:HGNC:45111]	-
ENSG00000164136	140.985	696.935	-2.30449	2.66911e-07	2.8236e-05	IL15	4	141636599	141733987	+	7860	protein_coding	interleukin 15 [Source:HGNC Symbol;Acc:HGNC:5977]	-
ENSG00000273301	2.04509	45.025	-4.38021	2.67252e-07	2.8236e-05	AC016717.2	2	225698514	225703654	+	5141	lincRNA	novel transcript	-
ENSG00000139269	42.9096	241.773	-2.4909	2.94487e-07	3.09739e-05	INHBE	12	57452323	57459280	+	3015	protein_coding	inhibin subunit beta E [Source:HGNC Symbol;Acc:HGNC:24029]	-
ENSG00000108771	85.8174	437.541	-2.34843	3.19172e-07	3.34204e-05	DHX58	17	42101404	42112733	-	3843	protein_coding	DExH-box helicase 58 [Source:HGNC Symbol;Acc:HGNC:29517]	-
ENSG00000022267	1682.6	360.213	2.22337	3.4021e-07	3.5465e-05	FHL1	X	136146702	136211359	+	5997	protein_coding	four and a half LIM domains 1 [Source:HGNC Symbol;Acc:HGNC:3702]	-
ENSG00000168672	156.309	25.4481	2.61273	3.64974e-07	3.78782e-05	FAM84B	8	126552442	126558393	-	5404	protein_coding	family with sequence similarity 84 member B [Source:HGNC Symbol;Acc:HGNC:24166]	-
ENSG00000013293	243.146	44.0462	2.46132	3.71353e-07	3.83704e-05	SLC7A14	3	170459584	170586074	-	10459	protein_coding	solute carrier family 7 member 14 [Source:HGNC Symbol;Acc:HGNC:29326]	-
ENSG00000006606	73.558	378.811	-2.36259	3.7825e-07	3.89117e-05	CCL26	7	75769533	75789896	-	706	protein_coding	C-C motif chemokine ligand 26 [Source:HGNC Symbol;Acc:HGNC:10625]	-
ENSG00000185745	120.552	590.241	-2.29048	3.96189e-07	4.05791e-05	IFIT1	10	89392546	89406486	+	4613	protein_coding	interferon induced protein with tetratricopeptide repeats 1 [Source:HGNC Symbol;Acc:HGNC:5407]	-
ENSG00000136928	118.509	16.6386	2.82294	3.98373e-07	4.06254e-05	GABBR2	9	98288082	98709197	-	7632	protein_coding	gamma-aminobutyric acid type B receptor subunit 2 [Source:HGNC Symbol;Acc:HGNC:4507]	-
ENSG00000134548	18.3909	126.269	-2.77126	4.65896e-07	4.73055e-05	SPX	12	21526307	21541249	+	7231	protein_coding	spexin hormone [Source:HGNC Symbol;Acc:HGNC:28139]	-
ENSG00000151364	2.04509	43.0673	-4.31626	4.76602e-07	4.8184e-05	KCTD14	11	78015715	78046191	-	1917	protein_coding	potassium channel tetramerization domain containing 14 [Source:HGNC Symbol;Acc:HGNC:23295]	-
ENSG00000164647	68.4499	349.445	-2.34988	5.01741e-07	5.05079e-05	STEAP1	7	90154375	90164829	+	1625	protein_coding	STEAP family member 1 [Source:HGNC Symbol;Acc:HGNC:11378]	-
ENSG00000138061	146.093	692.04	-2.24302	5.06294e-07	5.07484e-05	CYP1B1	2	38066973	38109902	-	6014	protein_coding	cytochrome P450 family 1 subfamily B member 1 [Source:HGNC Symbol;Acc:HGNC:2597]	-
ENSG00000163735	1248.41	5551.02	-2.15255	5.36382e-07	5.35355e-05	CXCL5	4	73995642	73998779	-	2538	protein_coding	C-X-C motif chemokine ligand 5 [Source:HGNC Symbol;Acc:HGNC:10642]	-
ENSG00000112149	12.2612	92.0095	-2.89525	5.75792e-07	5.69839e-05	CD83	6	14117256	14136918	+	2515	protein_coding	CD83 molecule [Source:HGNC Symbol;Acc:HGNC:1703]	-
ENSG00000183780	91.9471	11.7443	2.95528	5.75792e-07	5.69839e-05	SLC35F3	1	233904933	234324516	+	3195	protein_coding	solute carrier family 35 member F3 [Source:HGNC Symbol;Acc:HGNC:23616]	-
ENSG00000112297	147.114	686.167	-2.22068	6.43737e-07	6.34405e-05	CRYBG1	6	106360808	106571978	+	10374	protein_coding	crystallin beta-gamma domain containing 1 [Source:HGNC Symbol;Acc:HGNC:356]	-
ENSG00000186340	8109.57	1856.86	2.12668	6.91398e-07	6.78524e-05	THBS2	6	169215780	169254044	-	6412	protein_coding	thrombospondin 2 [Source:HGNC Symbol;Acc:HGNC:11786]	-
ENSG00000184005	328.961	66.5596	2.303	7.1724e-07	7.00953e-05	ST6GALNAC3	1	76074719	76634601	+	7237	protein_coding	ST6 N-acetylgalactosaminide alpha-2,6-sialyltransferase 3 [Source:HGNC Symbol;Acc:HGNC:19343]	-
ENSG00000163251	7.15312	66.5596	-3.19612	7.3456e-07	7.149e-05	FZD5	2	207762586	207769563	-	6708	protein_coding	frizzled class receptor 5 [Source:HGNC Symbol;Acc:HGNC:4043]	-
ENSG00000026950	289.119	1294.03	-2.16166	7.51816e-07	7.27954e-05	BTN3A1	6	26402237	26415216	+	5547	protein_coding	butyrophilin subfamily 3 member A1 [Source:HGNC Symbol;Acc:HGNC:1138]	-
ENSG00000261971	52.1041	267.222	-2.35585	7.54179e-07	7.27954e-05	MMP25-AS1	16	3037403	3059370	-	7244	antisense	MMP25 antisense RNA 1 [Source:HGNC Symbol;Acc:HGNC:51372]	-
ENSG00000165507	39.8448	213.386	-2.41741	7.87113e-07	7.56628e-05	DEPP1	10	44970981	44978810	-	2979	protein_coding	DEPP1, autophagy regulator [Source:HGNC Symbol;Acc:HGNC:23355]	-
ENSG00000147883	1356.71	306.376	2.14627	8.50434e-07	8.1416e-05	CDKN2B	9	22002903	22009363	-	4058	protein_coding	cyclin dependent kinase inhibitor 2B [Source:HGNC Symbol;Acc:HGNC:1788]	-
ENSG00000172296	26.5638	154.655	-2.53603	9.55206e-07	9.10746e-05	SPTLC3	20	13008979	13169103	+	8520	protein_coding	serine palmitoyltransferase long chain base subunit 3 [Source:HGNC Symbol;Acc:HGNC:16253]	-
ENSG00000128965	350.415	1527.97	-2.12409	1.0689e-06	0.000101448	CHAC1	15	40952962	40956519	+	2058	protein_coding	ChaC glutathione specific gamma-glutamylcyclotransferase 1 [Source:HGNC Symbol;Acc:HGNC:28680]	-
ENSG00000186470	482.204	2082	-2.10997	1.07265e-06	0.000101448	BTN3A2	6	26365159	26378320	+	7042	protein_coding	butyrophilin subfamily 3 member A2 [Source:HGNC Symbol;Acc:HGNC:1139]	-
ENSG00000183347	1.38778e-17	27.4058	-7.7834	1.08934e-06	0.000102612	GBP6	1	89364058	89386461	+	2987	protein_coding	guanylate binding protein family member 6 [Source:HGNC Symbol;Acc:HGNC:25395]	-
ENSG00000113504	228.843	1010.16	-2.14156	1.0947e-06	0.000102705	SLC12A7	5	1050376	1112035	-	5984	protein_coding	solute carrier family 12 member 7 [Source:HGNC Symbol;Acc:HGNC:10915]	-
ENSG00000012171	233.951	46.0039	2.34317	1.16723e-06	0.000109074	SEMA3B	3	50267558	50277546	+	5768	protein_coding	semaphorin 3B [Source:HGNC Symbol;Acc:HGNC:10724]	-
ENSG00000138650	4375.57	1036.59	2.07749	1.25693e-06	0.000116801	PCDH10	4	133149315	133208606	+	10161	protein_coding	protocadherin 10 [Source:HGNC Symbol;Acc:HGNC:13404]	-
ENSG00000203812	3.06669	45.025	-3.82324	1.25988e-06	0.000116801	HIST2H2AA3	1	149842188	149842736	-	549	protein_coding	histone cluster 2 H2A family member a3 [Source:HGNC Symbol;Acc:HGNC:4736]	-
ENSG00000143341	1328.1	310.292	2.09721	1.45646e-06	0.000134493	HMCN1	1	185734551	186190949	+	18579	protein_coding	hemicentin 1 [Source:HGNC Symbol;Acc:HGNC:19194]	-
ENSG00000109861	2649.05	11010	-2.05522	1.49285e-06	0.000137313	CTSC	11	88293592	88337787	-	11421	protein_coding	cathepsin C [Source:HGNC Symbol;Acc:HGNC:2528]	-
ENSG00000142089	4771.96	19757	-2.04968	1.55233e-06	0.000142226	IFITM3	11	319669	327537	-	1348	protein_coding	interferon induced transmembrane protein 3 [Source:HGNC Symbol;Acc:HGNC:5414]	-
ENSG00000206073	1.38778e-17	26.427	-7.73117	1.61305e-06	0.000147215	SERPINB4	18	63637259	63644298	-	2013	protein_coding	serpin family B member 4 [Source:HGNC Symbol;Acc:HGNC:10570]	-
ENSG00000126803	835.682	192.83	2.11489	1.63424e-06	0.000148571	HSPA2	14	64535905	64546173	+	5777	protein_coding	heat shock protein family A (Hsp70) member 2 [Source:HGNC Symbol;Acc:HGNC:5235]	-
ENSG00000156475	43.9312	2.93471	3.84697	1.66269e-06	0.000150573	PPP2R2B	5	146581146	147084784	-	13206	protein_coding	protein phosphatase 2 regulatory subunit Bbeta [Source:HGNC Symbol;Acc:HGNC:9305]	-
ENSG00000164307	570.062	2378.59	-2.06068	1.75055e-06	0.000157357	ERAP1	5	96760810	96808100	-	7945	protein_coding	endoplasmic reticulum aminopeptidase 1 [Source:HGNC Symbol;Acc:HGNC:18173]	-
ENSG00000165092	5990.75	1452.6	2.044	1.75102e-06	0.000157357	ALDH1A1	9	72900662	73080442	-	2849	protein_coding	aldehyde dehydrogenase 1 family member A1 [Source:HGNC Symbol;Acc:HGNC:402]	-
ENSG00000048545	6.13151	57.75	-3.20998	1.8279e-06	0.000162475	GUCA1A	6	42155406	42180056	+	2341	protein_coding	guanylate cyclase activator 1A [Source:HGNC Symbol;Acc:HGNC:4678]	-
ENSG00000127951	1.02348	33.2789	-4.86468	1.82875e-06	0.000162475	FGL2	7	77193371	77199848	-	4604	protein_coding	fibrinogen like 2 [Source:HGNC Symbol;Acc:HGNC:3696]	-
ENSG00000170500	32.6935	0.977001	4.89386	1.82875e-06	0.000162475	LONRF2	2	100273291	100322733	-	13933	protein_coding	LON peptidase N-terminal domain and ring finger 2 [Source:HGNC Symbol;Acc:HGNC:24788]	-
ENSG00000198846	135.876	595.135	-2.12992	1.90351e-06	0.000168478	TOX	8	58805418	59119208	-	4131	protein_coding	thymocyte selection associated high mobility group box [Source:HGNC Symbol;Acc:HGNC:18988]	HMG
ENSG00000150630	2538.71	10345.4	-2.02677	2.03784e-06	0.00017969	VEGFC	4	176683538	176792727	-	2420	protein_coding	vascular endothelial growth factor C [Source:HGNC Symbol;Acc:HGNC:12682]	-
ENSG00000155792	91.9471	13.702	2.73506	2.23458e-06	0.0001963	DEPTOR	8	119873717	120050913	+	2622	protein_coding	DEP domain containing MTOR interacting protein [Source:HGNC Symbol;Acc:HGNC:22953]	-
ENSG00000115339	124.639	543.256	-2.12279	2.31753e-06	0.000202827	GALNT3	2	165747591	165794682	-	4686	protein_coding	polypeptide N-acetylgalactosaminyltransferase 3 [Source:HGNC Symbol;Acc:HGNC:4125]	-
ENSG00000107201	305.464	1267.6	-2.05259	2.45283e-06	0.00021387	DDX58	9	32455705	32526324	-	4353	protein_coding	DExD/H-box helicase 58 [Source:HGNC Symbol;Acc:HGNC:19102]	-
ENSG00000128510	9861.64	2452	2.00781	2.50115e-06	0.000217276	CPA4	7	130293134	130324180	+	3958	protein_coding	carboxypeptidase A4 [Source:HGNC Symbol;Acc:HGNC:15740]	-
ENSG00000260604	41.888	2.93471	3.77846	2.92109e-06	0.000252636	AL590004.3	6	3904920	3911979	-	7060	lincRNA	novel transcript	-
ENSG00000266970	2.04509	37.1943	-4.10542	2.92973e-06	0.000252636	AC061992.1	17	78360453	78373911	+	1188	lincRNA	uncharacterized LOC101928674 [Source:NCBI gene;Acc:101928674]	-
ENSG00000132274	1146.25	4573.15	-1.99615	3.00624e-06	0.000258283	TRIM22	11	5689689	5737089	+	6020	protein_coding	tripartite motif containing 22 [Source:HGNC Symbol;Acc:HGNC:16379]	-
ENSG00000091137	12.2612	81.2422	-2.71596	3.3496e-06	0.000286733	SLC26A4	7	107660635	107717809	+	5800	protein_coding	solute carrier family 26 member 4 [Source:HGNC Symbol;Acc:HGNC:8818]	-
ENSG00000146374	1.38778e-17	24.4693	-7.62068	3.60565e-06	0.000307478	RSPO3	6	127118604	127197765	+	3179	protein_coding	R-spondin 3 [Source:HGNC Symbol;Acc:HGNC:20866]	-
ENSG00000204941	97.0551	15.6597	2.62195	3.61816e-06	0.000307478	PSG5	19	43166256	43186536	-	4678	protein_coding	pregnancy specific beta-1-glycoprotein 5 [Source:HGNC Symbol;Acc:HGNC:9522]	-
ENSG00000254087	296.27	1187.34	-2.0023	4.05479e-06	0.00034334	LYN	8	55879813	56014168	+	6185	protein_coding	LYN proto-oncogene, Src family tyrosine kinase [Source:HGNC Symbol;Acc:HGNC:6735]	-
ENSG00000138134	268.686	1077.7	-2.00348	4.35218e-06	0.000367196	STAMBPL1	10	88879734	88975153	+	6323	protein_coding	STAM binding protein like 1 [Source:HGNC Symbol;Acc:HGNC:24105]	-
ENSG00000000971	1648.89	6389.89	-1.95422	4.53978e-06	0.00038165	CFH	1	196651878	196747504	+	8145	protein_coding	complement factor H [Source:HGNC Symbol;Acc:HGNC:4883]	-
ENSG00000229613	4.08829	45.025	-3.4224	4.66319e-06	0.000390625	LINC01501	9	90463524	90582744	-	1180	lincRNA	long intergenic non-protein coding RNA 1501 [Source:HGNC Symbol;Acc:HGNC:27988]	-
ENSG00000203727	103.185	18.5962	2.46407	4.79494e-06	0.000400232	SAMD5	6	147508927	147737547	+	6320	protein_coding	sterile alpha motif domain containing 5 [Source:HGNC Symbol;Acc:HGNC:21180]	-
ENSG00000170581	960.319	3719.6	-1.95343	4.82694e-06	0.000400519	STAT2	12	56341597	56360155	-	6109	protein_coding	signal transducer and activator of transcription 2 [Source:HGNC Symbol;Acc:HGNC:11363]	STAT
ENSG00000197565	690.613	170.317	2.01884	4.84276e-06	0.000400519	COL4A6	X	108155607	108439497	-	9282	protein_coding	collagen type IV alpha 6 chain [Source:HGNC Symbol;Acc:HGNC:2208]	-
ENSG00000169660	144.049	590.241	-2.03382	4.8496e-06	0.000400519	HEXDC	17	82418318	82442645	+	4541	protein_coding	hexosaminidase D [Source:HGNC Symbol;Acc:HGNC:26307]	-
ENSG00000116194	38.8231	185	-2.24895	4.94824e-06	0.000407231	ANGPTL1	1	178849705	178871052	-	3403	protein_coding	angiopoietin like 1 [Source:HGNC Symbol;Acc:HGNC:489]	-
ENSG00000135378	3.06669	40.1308	-3.65772	5.19332e-06	0.000425907	PRRG4	11	32829943	32858123	+	5530	protein_coding	proline rich and Gla domain 4 [Source:HGNC Symbol;Acc:HGNC:30799]	-
ENSG00000147465	29.6286	0.977001	4.75241	5.24925e-06	0.000428994	STAR	8	38143649	38151265	-	3767	protein_coding	steroidogenic acute regulatory protein [Source:HGNC Symbol;Acc:HGNC:11359]	-
ENSG00000254287	1.38778e-17	23.4905	-7.5621	5.44527e-06	0.000443468	AC007991.4	8	39918076	39920890	-	605	antisense	novel transcript	-
ENSG00000058866	34.7367	167.38	-2.26458	5.59087e-06	0.000453751	DGKG	3	186105668	186362237	-	10978	protein_coding	diacylglycerol kinase gamma [Source:HGNC Symbol;Acc:HGNC:2853]	-
ENSG00000204131	206.368	45.025	2.19322	5.78269e-06	0.0004677	NHSL2	X	71910818	72161750	+	17706	protein_coding	NHS like 2 [Source:HGNC Symbol;Acc:HGNC:33737]	-
ENSG00000140853	539.414	2073.19	-1.94215	6.36828e-06	0.000513292	NLRC5	16	56989485	57083531	+	12386	protein_coding	NLR family CARD domain containing 5 [Source:HGNC Symbol;Acc:HGNC:29933]	-
ENSG00000162981	12.2612	77.3268	-2.64482	6.53162e-06	0.000524655	FAM84A	2	14632686	14650814	+	8384	protein_coding	family with sequence similarity 84 member A [Source:HGNC Symbol;Acc:HGNC:20743]	-
ENSG00000112096	5548.39	20830.8	-1.90855	6.95023e-06	0.000553095	SOD2	6	159669057	159745186	-	16493	protein_coding	superoxide dismutase 2 [Source:HGNC Symbol;Acc:HGNC:11180]	-
ENSG00000234290	3.06669	39.152	-3.6222	6.95643e-06	0.000553095	AC116366.1	5	132468890	132473043	-	3730	antisense	novel transcript	-
ENSG00000274615	38.8231	2.93471	3.66917	6.95643e-06	0.000553095	AC233968.1	17	38078262	38124770	+	1300	unprocessed_pseudogene	aminopeptidase puromycin sensitive pseudogene [Source:NCBI gene;Acc:440434]	-
ENSG00000185052	130.768	26.427	2.30138	6.99826e-06	0.000554541	SLC24A3	20	19212646	19722937	+	3933	protein_coding	solute carrier family 24 member 3 [Source:HGNC Symbol;Acc:HGNC:10977]	-
ENSG00000149972	104.206	19.5751	2.40475	7.03073e-06	0.000555239	CNTN5	11	99020953	100358885	+	9103	protein_coding	contactin 5 [Source:HGNC Symbol;Acc:HGNC:2175]	-
ENSG00000073331	189	742.94	-1.97416	7.18452e-06	0.00056548	ALPK1	4	112285509	112442620	+	12325	protein_coding	alpha kinase 1 [Source:HGNC Symbol;Acc:HGNC:20917]	-
ENSG00000168811	33.7151	160.529	-2.24724	7.327e-06	0.000574765	IL12A	3	159988750	159996019	+	2040	protein_coding	interleukin 12A [Source:HGNC Symbol;Acc:HGNC:5969]	-
ENSG00000164161	1406.76	369.022	1.93023	7.94437e-06	0.000621117	HHIP	4	144646021	144745271	+	12074	protein_coding	hedgehog interacting protein [Source:HGNC Symbol;Acc:HGNC:14866]	-
ENSG00000108342	1049.2	3927.12	-1.90406	7.99119e-06	0.000622703	CSF3	17	40015361	40017813	+	2220	protein_coding	colony stimulating factor 3 [Source:HGNC Symbol;Acc:HGNC:2438]	-
ENSG00000185499	44.9528	200.661	-2.15524	8.18917e-06	0.000636016	MUC1	1	155185824	155192916	-	4717	protein_coding	mucin 1, cell surface associated [Source:HGNC Symbol;Acc:HGNC:7508]	-
ENSG00000145087	90.9254	15.6597	2.52795	8.51004e-06	0.000658756	STXBP5L	3	120908072	121424761	+	11085	protein_coding	syntaxin binding protein 5 like [Source:HGNC Symbol;Acc:HGNC:30757]	-
ENSG00000154175	440.317	1662.07	-1.91608	8.59342e-06	0.000663022	ABI3BP	3	100749156	100993515	-	10978	protein_coding	ABI family member 3 binding protein [Source:HGNC Symbol;Acc:HGNC:17265]	-
ENSG00000152778	369.826	1394.85	-1.91484	9.37185e-06	0.00072071	IFIT5	10	89414586	89421001	+	4015	protein_coding	interferon induced protein with tetratricopeptide repeats 5 [Source:HGNC Symbol;Acc:HGNC:13328]	-
ENSG00000170989	663.029	171.296	1.95178	9.46655e-06	0.000725614	S1PR1	1	101236865	101243713	+	5223	protein_coding	sphingosine-1-phosphate receptor 1 [Source:HGNC Symbol;Acc:HGNC:3165]	-
ENSG00000104518	688.57	2562.61	-1.89575	9.60554e-06	0.00073387	GSDMD	8	143553207	143563062	+	5116	protein_coding	gasdermin D [Source:HGNC Symbol;Acc:HGNC:25697]	-
ENSG00000135052	2738.95	10074.3	-1.87893	9.6504e-06	0.000734903	GOLM1	9	86026146	86100173	-	4233	protein_coding	golgi membrane protein 1 [Source:HGNC Symbol;Acc:HGNC:15451]	-
ENSG00000137198	98.0767	392.514	-1.99942	1.00096e-05	0.000759794	GMPR	6	16238580	16295549	+	2232	protein_coding	guanosine monophosphate reductase [Source:HGNC Symbol;Acc:HGNC:4376]	-
ENSG00000060140	15.326	86.1364	-2.48121	1.00955e-05	0.00076384	STYK1	12	10618939	10674318	-	3424	protein_coding	serine/threonine/tyrosine kinase 1 [Source:HGNC Symbol;Acc:HGNC:18889]	-
ENSG00000214212	2.04509	33.2789	-3.94552	1.05718e-05	0.000797307	C19orf38	19	10836575	10869790	+	1565	protein_coding	chromosome 19 open reading frame 38 [Source:HGNC Symbol;Acc:HGNC:34073]	-
ENSG00000025423	208.411	47.9615	2.11653	1.086e-05	0.000811619	HSD17B6	12	56752161	56787790	+	2272	protein_coding	hydroxysteroid 17-beta dehydrogenase 6 [Source:HGNC Symbol;Acc:HGNC:23316]	-
ENSG00000244738	1.02348	27.4058	-4.58572	1.08654e-05	0.000811619	AC026316.3	3	170656562	170662123	+	3097	sense_intronic	novel transcript	-
ENSG00000204711	1.02348	28.3847	-4.63612	1.08654e-05	0.000811619	C9orf135	9	69820793	69906232	+	1279	protein_coding	chromosome 9 open reading frame 135 [Source:HGNC Symbol;Acc:HGNC:31422]	-
ENSG00000133169	34.7367	159.55	-2.19551	1.10208e-05	0.00082061	BEX1	X	103062651	103064240	-	864	protein_coding	brain expressed X-linked 1 [Source:HGNC Symbol;Acc:HGNC:1036]	-
ENSG00000181381	243.146	914.238	-1.91022	1.17337e-05	0.000870931	DDX60L	4	168356735	168537786	-	12156	protein_coding	DExD/H-box 60 like [Source:HGNC Symbol;Acc:HGNC:26429]	-
ENSG00000081041	476.074	1757.02	-1.88361	1.17757e-05	0.00087129	CXCL2	4	74097035	74099293	-	1500	protein_coding	C-X-C motif chemokine ligand 2 [Source:HGNC Symbol;Acc:HGNC:4603]	-
ENSG00000122035	55.169	231.984	-2.06967	1.20055e-05	0.0008855	RASL11A	13	27270327	27273690	+	1624	protein_coding	RAS like family 11 member A [Source:HGNC Symbol;Acc:HGNC:23802]	-
ENSG00000138435	24.5205	121.375	-2.30168	1.22702e-05	0.00089946	CHRNA1	2	174747592	174787935	-	4855	protein_coding	cholinergic receptor nicotinic alpha 1 subunit [Source:HGNC Symbol;Acc:HGNC:1955]	-
ENSG00000142798	12054	3332.96	1.8546	1.22715e-05	0.00089946	HSPG2	1	21822245	21937297	-	18104	protein_coding	heparan sulfate proteoglycan 2 [Source:HGNC Symbol;Acc:HGNC:5273]	-
ENSG00000133687	44.9528	194.788	-2.11241	1.24977e-05	0.000913187	TMTC1	12	29500840	29784759	-	14636	protein_coding	transmembrane and tetratricopeptide repeat containing 1 [Source:HGNC Symbol;Acc:HGNC:24099]	-
ENSG00000196126	1.38778e-17	21.5328	-7.43726	1.26863e-05	0.000918387	HLA-DRB1	6	32578769	32589848	-	1229	protein_coding	major histocompatibility complex, class II, DR beta 1 [Source:HGNC Symbol;Acc:HGNC:4948]	-
ENSG00000267193	22.4773	1.38778e-17	7.49861	1.26863e-05	0.000918387	AC023421.2	18	45669367	45747215	-	731	antisense	novel transcript, antisense to SLC14A1 and SLC14A2	-
ENSG00000143226	1.38778e-17	21.5328	-7.43726	1.26863e-05	0.000918387	FCGR2A	1	161505430	161524013	+	5314	protein_coding	Fc fragment of IgG receptor IIa [Source:HGNC Symbol;Acc:HGNC:3616]	-
ENSG00000074181	878.59	234.921	1.90244	1.31713e-05	0.000947715	NOTCH3	19	15159038	15200981	-	9394	protein_coding	notch 3 [Source:HGNC Symbol;Acc:HGNC:7883]	-
ENSG00000227028	16.3476	88.0941	-2.42121	1.31723e-05	0.000947715	SLC8A1-AS1	2	39786453	40255209	+	8475	antisense	SLC8A1 antisense RNA 1 [Source:HGNC Symbol;Acc:HGNC:44102]	-
ENSG00000135074	13995.1	3897.75	1.84417	1.35745e-05	0.000973668	ADAM19	5	157395534	157575775	-	7704	protein_coding	ADAM metallopeptidase domain 19 [Source:HGNC Symbol;Acc:HGNC:197]	-
ENSG00000158050	83.7742	14.6809	2.50228	1.36774e-05	0.000977205	DUSP2	2	96143166	96145440	-	1932	protein_coding	dual specificity phosphatase 2 [Source:HGNC Symbol;Acc:HGNC:3068]	-
ENSG00000204516	173.676	656.802	-1.91831	1.37071e-05	0.000977205	MICB	6	31494881	31511124	+	2798	protein_coding	MHC class I polypeptide-related sequence B [Source:HGNC Symbol;Acc:HGNC:7091]	-
ENSG00000114200	462.793	120.396	1.94145	1.38718e-05	0.000985947	BCHE	3	165772904	165837472	-	3082	protein_coding	butyrylcholinesterase [Source:HGNC Symbol;Acc:HGNC:983]	-
ENSG00000158270	22.4773	112.565	-2.31796	1.47859e-05	0.00104774	COLEC12	18	316740	500722	-	7340	protein_coding	collectin subfamily member 12 [Source:HGNC Symbol;Acc:HGNC:16016]	-
ENSG00000163565	1109.47	3976.06	-1.84135	1.50743e-05	0.00106496	IFI16	1	158999968	159055155	+	5294	protein_coding	interferon gamma inducible protein 16 [Source:HGNC Symbol;Acc:HGNC:5395]	-
ENSG00000158714	1.02348	26.427	-4.5335	1.57535e-05	0.0011096	SLAMF8	1	159826750	159837249	+	2996	protein_coding	SLAM family member 8 [Source:HGNC Symbol;Acc:HGNC:21391]	-
ENSG00000130589	363.696	1321.44	-1.86095	1.62502e-05	0.00114117	HELZ2	20	63558086	63574239	-	12066	protein_coding	helicase with zinc finger 2 [Source:HGNC Symbol;Acc:HGNC:30021]	-
ENSG00000259721	19.4125	100.819	-2.3694	1.68062e-05	0.00117668	AC090877.2	15	32717270	32719007	-	1738	lincRNA	uncharacterized LOC100131315 [Source:NCBI gene;Acc:100131315]	-
ENSG00000243742	4.08829	40.1308	-3.25688	1.82365e-05	0.00127303	RPLP0P2	11	61615036	61639449	+	3909	transcribed_processed_pseudogene	ribosomal protein lateral stalk subunit P0 pseudogene 2 [Source:HGNC Symbol;Acc:HGNC:17960]	-
ENSG00000164976	135.876	30.3424	2.15818	1.8838e-05	0.00131111	MYORG	9	34366670	34376853	-	6398	protein_coding	myogenesis regulating glycosidase (putative) [Source:HGNC Symbol;Acc:HGNC:19918]	-
ENSG00000116183	21.4557	1.38778e-17	7.43188	1.95811e-05	0.0013588	PAPPA2	1	176463171	176845605	+	10930	protein_coding	pappalysin 2 [Source:HGNC Symbol;Acc:HGNC:14615]	-
ENSG00000179111	19.4125	98.8614	-2.34115	2.17584e-05	0.00150544	HES7	17	8120590	8124092	-	1868	protein_coding	hes family bHLH transcription factor 7 [Source:HGNC Symbol;Acc:HGNC:15977]	bHLH
ENSG00000050730	7.15312	50.8981	-2.80993	2.30044e-05	0.00158697	TNIP3	4	121131408	121227466	-	3768	protein_coding	TNFAIP3 interacting protein 3 [Source:HGNC Symbol;Acc:HGNC:19315]	-
ENSG00000170323	1148.3	323.017	1.8294	2.31692e-05	0.00159365	FABP4	8	81478419	81483263	-	1396	protein_coding	fatty acid binding protein 4 [Source:HGNC Symbol;Acc:HGNC:3559]	-
ENSG00000128203	55.169	221.217	-2.00114	2.34569e-05	0.00160872	ASPHD2	22	26429273	26445015	+	3357	protein_coding	aspartate beta-hydroxylase domain containing 2 [Source:HGNC Symbol;Acc:HGNC:30437]	-
ENSG00000161653	51.0825	206.534	-2.01289	2.36032e-05	0.00161404	NAGS	17	44004546	44009063	+	2822	protein_coding	N-acetylglutamate synthase [Source:HGNC Symbol;Acc:HGNC:17996]	-
ENSG00000188211	109.314	23.4905	2.2122	2.36722e-05	0.00161405	NCR3LG1	11	17351726	17377341	+	6438	protein_coding	natural killer cell cytotoxicity receptor 3 ligand 1 [Source:HGNC Symbol;Acc:HGNC:42400]	-
ENSG00000077522	5.1099	43.0673	-3.04511	2.42341e-05	0.00164757	ACTN2	1	236686454	236764631	+	5530	protein_coding	actinin alpha 2 [Source:HGNC Symbol;Acc:HGNC:164]	-
ENSG00000138336	98.0767	20.5539	2.24744	2.4777e-05	0.00167961	TET1	10	68560656	68694482	+	9288	protein_coding	tet methylcytosine dioxygenase 1 [Source:HGNC Symbol;Acc:HGNC:29484]	-
ENSG00000178860	260.513	927.942	-1.83219	2.53085e-05	0.00171069	MSC	8	71841549	71844468	-	2113	protein_coding	musculin [Source:HGNC Symbol;Acc:HGNC:7321]	bHLH
ENSG00000225614	1166.68	330.847	1.81778	2.5719e-05	0.00173344	ZNF469	16	88427471	88440757	+	13287	protein_coding	zinc finger protein 469 [Source:HGNC Symbol;Acc:HGNC:23216]	zf-C2H2
ENSG00000105894	717.175	2479.41	-1.78943	2.73038e-05	0.00183499	PTN	7	137227341	137343865	-	1713	protein_coding	pleiotrophin [Source:HGNC Symbol;Acc:HGNC:9630]	-
ENSG00000130813	197.173	703.787	-1.83503	2.75232e-05	0.00184445	C19orf66	19	10086122	10093252	+	4341	protein_coding	chromosome 19 open reading frame 66 [Source:HGNC Symbol;Acc:HGNC:25649]	-
ENSG00000229474	2.04509	30.3424	-3.81278	2.88486e-05	0.00192776	PATL2	15	44665732	44711316	-	4771	protein_coding	PAT1 homolog 2 [Source:HGNC Symbol;Acc:HGNC:33630]	-
ENSG00000164850	142.006	33.2789	2.08904	2.89637e-05	0.00192995	GPER1	7	1082208	1093815	+	3149	protein_coding	G protein-coupled estrogen receptor 1 [Source:HGNC Symbol;Acc:HGNC:4485]	-
ENSG00000152049	359.61	1254.88	-1.80269	2.92327e-05	0.00194236	KCNE4	2	223051814	223198399	+	4124	protein_coding	potassium voltage-gated channel subfamily E regulatory subunit 4 [Source:HGNC Symbol;Acc:HGNC:6244]	-
ENSG00000136147	203.303	720.427	-1.8246	2.94445e-05	0.0019509	PHF11	13	49495610	49528987	+	4841	protein_coding	PHD finger protein 11 [Source:HGNC Symbol;Acc:HGNC:17024]	-
ENSG00000283537	1.38778e-17	19.5751	-7.30059	3.04594e-05	0.00200681	AC073264.3	7	143620943	143645675	+	2579	transcribed_unprocessed_pseudogene	novel TRPM8 channel-associated factor pseudogene	-
ENSG00000175445	20.4341	1.38778e-17	7.36191	3.04594e-05	0.00200681	LPL	8	19901717	19967259	+	4383	protein_coding	lipoprotein lipase [Source:HGNC Symbol;Acc:HGNC:6677]	-
ENSG00000087303	2501.93	730.215	1.77647	3.09684e-05	0.00203464	NID2	14	52004803	52069228	-	6392	protein_coding	nidogen 2 [Source:HGNC Symbol;Acc:HGNC:13389]	-
ENSG00000241106	4.08829	38.1731	-3.18496	3.20597e-05	0.00210045	HLA-DOB	6	32812763	32820466	-	2014	protein_coding	major histocompatibility complex, class II, DO beta [Source:HGNC Symbol;Acc:HGNC:4937]	-
ENSG00000157570	25.5422	0.977001	4.53925	3.36527e-05	0.0021865	TSPAN18	11	44726465	44932421	+	5871	protein_coding	tetraspanin 18 [Source:HGNC Symbol;Acc:HGNC:20660]	-
ENSG00000115604	1.02348	24.4693	-4.42301	3.36527e-05	0.0021865	IL18R1	2	102311529	102398775	+	4353	protein_coding	interleukin 18 receptor 1 [Source:HGNC Symbol;Acc:HGNC:5988]	-
ENSG00000160190	1.02348	24.4693	-4.42301	3.36527e-05	0.0021865	SLC37A1	21	42496008	42581440	+	6814	protein_coding	solute carrier family 37 member 1 [Source:HGNC Symbol;Acc:HGNC:11024]	-
ENSG00000265972	2792.07	9366.55	-1.74614	3.64501e-05	0.00235548	TXNIP	1	145992435	145996600	-	3625	protein_coding	thioredoxin interacting protein [Source:HGNC Symbol;Acc:HGNC:16952]	-
ENSG00000174600	49.0393	6.8501	2.8169	3.64545e-05	0.00235548	CMKLR1	12	108288044	108339341	-	5690	protein_coding	chemerin chemokine-like receptor 1 [Source:HGNC Symbol;Acc:HGNC:2121]	-
ENSG00000138735	830.574	238.836	1.79754	3.67604e-05	0.00236872	PDE5A	4	119494395	119628991	-	9775	protein_coding	phosphodiesterase 5A [Source:HGNC Symbol;Acc:HGNC:8784]	-
ENSG00000175197	211.476	739.025	-1.80454	3.72384e-05	0.00239295	DDIT3	12	57516588	57521737	-	1307	protein_coding	DNA damage inducible transcript 3 [Source:HGNC Symbol;Acc:HGNC:2726]	TF_bZIP
ENSG00000019991	2724.65	807.544	1.75429	3.77326e-05	0.00241809	HGF	7	81699008	81770438	-	9817	protein_coding	hepatocyte growth factor [Source:HGNC Symbol;Acc:HGNC:4893]	-
ENSG00000148158	603.776	172.275	1.80854	3.8361e-05	0.00245165	SNX30	9	112750838	112881671	+	11578	protein_coding	sorting nexin family member 30 [Source:HGNC Symbol;Acc:HGNC:23685]	-
ENSG00000237352	33.7151	141.931	-2.06975	3.96201e-05	0.00252525	LINC01358	1	58933643	59240555	+	6730	lincRNA	long intergenic non-protein coding RNA 1358 [Source:HGNC Symbol;Acc:HGNC:50589]	-
ENSG00000166289	61.2986	231.984	-1.91799	4.10715e-05	0.00260639	PLEKHF1	19	29665056	29675457	+	2681	protein_coding	pleckstrin homology and FYVE domain containing 1 [Source:HGNC Symbol;Acc:HGNC:20764]	-
ENSG00000183876	2505	745.877	1.74763	4.11154e-05	0.00260639	ARSI	5	150296343	150339307	-	3269	protein_coding	arylsulfatase family member I [Source:HGNC Symbol;Acc:HGNC:32521]	-
ENSG00000174951	3.06669	33.2789	-3.38855	4.29727e-05	0.00271678	FUT1	19	48748011	48755390	-	4343	protein_coding	fucosyltransferase 1 (H blood group) [Source:HGNC Symbol;Acc:HGNC:4012]	-
ENSG00000228696	76.6229	14.6809	2.37375	4.74923e-05	0.00299444	ARL17B	17	46274784	46361797	-	4219	protein_coding	ADP ribosylation factor like GTPase 17B [Source:HGNC Symbol;Acc:HGNC:32387]	-
ENSG00000227741	19.4125	1.38778e-17	7.28837	4.77659e-05	0.00299559	AL121987.2	1	160202199	160208869	-	1578	antisense	uncharacterized LOC729867 [Source:NCBI gene;Acc:729867]	-
ENSG00000216490	1.38778e-17	18.5962	-7.22707	4.77659e-05	0.00299559	IFI30	19	18173162	18178117	+	2481	protein_coding	IFI30, lysosomal thiol reductase [Source:HGNC Symbol;Acc:HGNC:5398]	-
ENSG00000160886	13.2828	68.5173	-2.35626	4.83045e-05	0.00301908	LY6K	8	142700111	142705127	+	4049	protein_coding	lymphocyte antigen 6 family member K [Source:HGNC Symbol;Acc:HGNC:24225]	-
ENSG00000172020	842.833	247.646	1.76644	4.84966e-05	0.00301908	GAP43	3	115623324	115721490	+	2087	protein_coding	growth associated protein 43 [Source:HGNC Symbol;Acc:HGNC:4140]	-
ENSG00000126950	206.368	53.8346	1.93608	4.85636e-05	0.00301908	TMEM35A	X	101078720	101096364	+	2571	protein_coding	transmembrane protein 35A [Source:HGNC Symbol;Acc:HGNC:25864]	-
ENSG00000171873	62.3203	10.7655	2.51925	4.86554e-05	0.00301908	ADRA1D	20	4220631	4249074	-	2790	protein_coding	adrenoceptor alpha 1D [Source:HGNC Symbol;Acc:HGNC:280]	-
ENSG00000073756	11181.6	3411.27	1.7127	4.99975e-05	0.00309417	PTGS2	1	186671791	186680427	-	5269	protein_coding	prostaglandin-endoperoxide synthase 2 [Source:HGNC Symbol;Acc:HGNC:9605]	-
ENSG00000137842	143.028	497.251	-1.7968	5.06661e-05	0.0031273	TMEM62	15	43123279	43185146	+	4810	protein_coding	transmembrane protein 62 [Source:HGNC Symbol;Acc:HGNC:26269]	-
ENSG00000100889	464.836	1547.55	-1.73493	5.1323e-05	0.00315953	PCK2	14	24094053	24110598	+	4189	protein_coding	phosphoenolpyruvate carboxykinase 2, mitochondrial [Source:HGNC Symbol;Acc:HGNC:8725]	-
ENSG00000173918	1191.2	3913.41	-1.71591	5.15296e-05	0.00316395	C1QTNF1	17	79022814	79049788	+	4854	protein_coding	C1q and TNF related 1 [Source:HGNC Symbol;Acc:HGNC:14324]	-
ENSG00000054690	14.3044	71.4538	-2.31074	5.20713e-05	0.00318886	PLEKHH1	14	67533301	67589612	+	10817	protein_coding	pleckstrin homology, MyTH4 and FERM domain containing H1 [Source:HGNC Symbol;Acc:HGNC:17733]	-
ENSG00000123572	145.071	502.145	-1.79048	5.28166e-05	0.00322607	NRK	X	105822543	105958610	+	9573	protein_coding	Nik related kinase [Source:HGNC Symbol;Acc:HGNC:25391]	-
ENSG00000141338	673.245	197.725	1.76698	5.47731e-05	0.00333689	ABCA8	17	68867292	68955392	-	11243	protein_coding	ATP binding cassette subfamily A member 8 [Source:HGNC Symbol;Acc:HGNC:38]	-
ENSG00000138646	2.04509	28.3847	-3.71697	5.75184e-05	0.00349506	HERC5	4	88457117	88506163	+	4766	protein_coding	HECT and RLD domain containing E3 ubiquitin protein ligase 5 [Source:HGNC Symbol;Acc:HGNC:24368]	-
ENSG00000167642	76.6229	277.99	-1.85753	5.80992e-05	0.00352123	SPINT2	19	38244035	38292614	+	5199	protein_coding	serine peptidase inhibitor, Kunitz type 2 [Source:HGNC Symbol;Acc:HGNC:11247]	-
ENSG00000196104	270.729	75.3692	1.84304	5.95428e-05	0.00359943	SPOCK3	4	166733384	167234796	-	4482	protein_coding	SPARC (osteonectin), cwcv and kazal like domains proteoglycan 3 [Source:HGNC Symbol;Acc:HGNC:13565]	-
ENSG00000109511	1471.13	448.308	1.71407	6.26151e-05	0.00377061	ANXA10	4	168092515	168187690	+	1812	protein_coding	annexin A10 [Source:HGNC Symbol;Acc:HGNC:534]	-
ENSG00000108405	136.898	34.2577	1.99457	6.26962e-05	0.00377061	P2RX1	17	3896592	3916500	-	3970	protein_coding	purinergic receptor P2X 1 [Source:HGNC Symbol;Acc:HGNC:8533]	-
ENSG00000178662	42.9096	5.87126	2.84287	6.40322e-05	0.00384111	CSRNP3	2	165469647	165689407	+	12565	protein_coding	cysteine and serine rich nuclear protein 3 [Source:HGNC Symbol;Acc:HGNC:30729]	-
ENSG00000058085	2394.66	739.025	1.69596	6.71736e-05	0.00401928	LAMC2	1	183186238	183244900	+	6543	protein_coding	laminin subunit gamma 2 [Source:HGNC Symbol;Acc:HGNC:6493]	-
ENSG00000197448	902.087	2910.1	-1.6896	6.82072e-05	0.00407074	GSTK1	7	143244093	143270854	+	4228	protein_coding	glutathione S-transferase kappa 1 [Source:HGNC Symbol;Acc:HGNC:16906]	-
ENSG00000250241	86.839	19.5751	2.14206	6.85447e-05	0.0040805	AC105383.1	4	133075311	133149116	-	3274	lincRNA	uncharacterized LOC101927359 [Source:NCBI gene;Acc:101927359]	-
ENSG00000133816	5970.31	1861.76	1.68107	6.94417e-05	0.00412343	MICAL2	11	12094008	12359144	+	20191	protein_coding	microtubule associated monooxygenase, calponin and LIM domain containing 2 [Source:HGNC Symbol;Acc:HGNC:24693]	-
ENSG00000204767	152.222	39.152	1.95553	6.98974e-05	0.00414001	INSYN2B	5	169864264	169980740	-	2999	protein_coding	inhibitory synaptic factor family member 2B [Source:HGNC Symbol;Acc:HGNC:37271]	-
ENSG00000021645	930.692	282.884	1.71764	7.13333e-05	0.00421441	NRXN3	14	78170373	79868290	+	15535	protein_coding	neurexin 3 [Source:HGNC Symbol;Acc:HGNC:8010]	-
ENSG00000229807	1433.33	441.457	1.69873	7.24607e-05	0.00427027	XIST	X	73820651	73852723	-	25264	lincRNA	X inactive specific transcript [Source:HGNC Symbol;Acc:HGNC:12810]	-
ENSG00000155287	318.745	1041.49	-1.70779	7.48962e-05	0.00440273	SLC25A28	10	99610522	99620609	-	1755	protein_coding	solute carrier family 25 member 28 [Source:HGNC Symbol;Acc:HGNC:23472]	-
ENSG00000102794	1.38778e-17	17.6174	-7.1496	7.55368e-05	0.00442929	ACOD1	13	76948497	76958642	+	2177	protein_coding	aconitate decarboxylase 1 [Source:HGNC Symbol;Acc:HGNC:33904]	-
ENSG00000163431	1119.69	344.551	1.69994	7.618e-05	0.00445586	LMOD1	1	201896452	201946588	-	3971	protein_coding	leiomodin 1 [Source:HGNC Symbol;Acc:HGNC:6647]	-
ENSG00000156466	73.558	14.6809	2.31496	7.67028e-05	0.00447528	GDF6	8	96142330	96160792	-	3701	protein_coding	growth differentiation factor 6 [Source:HGNC Symbol;Acc:HGNC:4221]	-
ENSG00000008516	10.218	55.7923	-2.43495	7.99597e-05	0.00464222	MMP25	16	3046681	3060726	+	4126	protein_coding	matrix metallopeptidase 25 [Source:HGNC Symbol;Acc:HGNC:14246]	-
ENSG00000049249	56.1906	9.78664	2.50603	7.99597e-05	0.00464222	TNFRSF9	1	7915894	7943165	-	6331	protein_coding	TNF receptor superfamily member 9 [Source:HGNC Symbol;Acc:HGNC:11924]	-
ENSG00000134363	3144.53	9959.73	-1.66322	8.03673e-05	0.00465436	FST	5	53480409	53487134	+	2969	protein_coding	follistatin [Source:HGNC Symbol;Acc:HGNC:3971]	-
ENSG00000259321	3.06669	31.3212	-3.30142	8.09767e-05	0.0046781	AL136295.2	14	24139445	24140444	+	747	lincRNA	novel transcript	-
ENSG00000108679	4211.09	13319.1	-1.6612	8.1202e-05	0.00467959	LGALS3BP	17	78971238	78980109	-	3584	protein_coding	galectin 3 binding protein [Source:HGNC Symbol;Acc:HGNC:6564]	-
ENSG00000178573	41.888	5.87126	2.80821	8.24462e-05	0.00472806	MAF	16	79585843	79600714	-	6976	protein_coding	MAF bZIP transcription factor [Source:HGNC Symbol;Acc:HGNC:6776]	TF_bZIP
ENSG00000285280	41.888	5.87126	2.80821	8.24462e-05	0.00472806	AL390957.1	1	192167786	192957713	-	9963	lincRNA	novel transcript	-
ENSG00000163814	869.395	2768.17	-1.67071	8.41697e-05	0.00481512	CDCP1	3	45082278	45146422	-	6507	protein_coding	CUB domain containing protein 1 [Source:HGNC Symbol;Acc:HGNC:24357]	-
ENSG00000131386	213.519	58.7288	1.85995	8.57022e-05	0.00489082	GALNT15	3	16174649	16231992	+	6013	protein_coding	polypeptide N-acetylgalactosaminyltransferase 15 [Source:HGNC Symbol;Acc:HGNC:21531]	-
ENSG00000166825	1933.92	6105.04	-1.65841	8.591e-05	0.00489082	ANPEP	15	89784889	89815401	-	4871	protein_coding	alanyl aminopeptidase, membrane [Source:HGNC Symbol;Acc:HGNC:500]	-
ENSG00000040731	59.2554	10.7655	2.44664	8.61201e-05	0.00489091	CDH10	5	24487100	24644978	-	3660	protein_coding	cadherin 10 [Source:HGNC Symbol;Acc:HGNC:1749]	-
ENSG00000156103	753.953	231.005	1.70599	8.69265e-05	0.00492479	MMP16	8	88032009	88328025	-	12115	protein_coding	matrix metallopeptidase 16 [Source:HGNC Symbol;Acc:HGNC:7162]	-
ENSG00000168404	275.838	894.661	-1.69708	8.74592e-05	0.00494302	MLKL	16	74671855	74700960	-	5692	protein_coding	mixed lineage kinase domain like pseudokinase [Source:HGNC Symbol;Acc:HGNC:26617]	-
ENSG00000087237	5.1099	38.1731	-2.87162	9.21983e-05	0.00518588	CETP	16	56961850	56983845	+	3464	protein_coding	cholesteryl ester transfer protein [Source:HGNC Symbol;Acc:HGNC:1869]	-
ENSG00000078081	5.1099	38.1731	-2.87162	9.21983e-05	0.00518588	LAMP3	3	183122213	183163839	-	3816	protein_coding	lysosomal associated membrane protein 3 [Source:HGNC Symbol;Acc:HGNC:14582]	-
ENSG00000165895	275.838	890.746	-1.69076	9.28486e-05	0.00520996	ARHGAP42	11	100687653	100993941	+	8948	protein_coding	Rho GTPase activating protein 42 [Source:HGNC Symbol;Acc:HGNC:26545]	-
ENSG00000172260	2009.52	634.289	1.66344	9.36008e-05	0.00523963	NEGR1	1	71395940	72282734	-	13406	protein_coding	neuronal growth regulator 1 [Source:HGNC Symbol;Acc:HGNC:17302]	-
ENSG00000130203	104.206	25.4481	2.02835	9.40737e-05	0.00525357	APOE	19	44905754	44909393	+	2191	protein_coding	apolipoprotein E [Source:HGNC Symbol;Acc:HGNC:613]	-
ENSG00000144730	161.417	43.0673	1.90299	9.47415e-05	0.00527829	IL17RD	3	57089982	57170306	-	9561	protein_coding	interleukin 17 receptor D [Source:HGNC Symbol;Acc:HGNC:17616]	-
ENSG00000104312	1300.52	4082.75	-1.65037	9.51614e-05	0.00528912	RIPK2	8	89757747	89791063	+	3117	protein_coding	receptor interacting serine/threonine kinase 2 [Source:HGNC Symbol;Acc:HGNC:10020]	-
ENSG00000184347	528.176	161.507	1.70862	0.00010083	0.00559096	SLIT3	5	168661733	169301129	-	14260	protein_coding	slit guidance ligand 3 [Source:HGNC Symbol;Acc:HGNC:11087]	-
ENSG00000076706	1294.39	408.176	1.6647	0.000102593	0.00567531	MCAM	11	119308529	119321521	-	7422	protein_coding	melanoma cell adhesion molecule [Source:HGNC Symbol;Acc:HGNC:6934]	-
ENSG00000011465	2633.72	8177.26	-1.63447	0.000105895	0.00584418	DCN	12	91140484	91183123	-	12847	protein_coding	decorin [Source:HGNC Symbol;Acc:HGNC:2705]	-
ENSG00000137691	66.4067	233.942	-1.81486	0.000108249	0.00596002	CFAP300	11	102047443	102084560	+	2647	protein_coding	cilia and flagella associated protein 300 [Source:HGNC Symbol;Acc:HGNC:28188]	-
ENSG00000072133	456.663	138.994	1.71518	0.000108516	0.00596073	RPS6KA6	X	84058346	84187907	-	8502	protein_coding	ribosomal protein S6 kinase A6 [Source:HGNC Symbol;Acc:HGNC:10435]	-
ENSG00000133019	180.827	49.9192	1.85427	0.000109219	0.00596419	CHRM3	1	239386565	239915452	+	12170	protein_coding	cholinergic receptor muscarinic 3 [Source:HGNC Symbol;Acc:HGNC:1952]	-
ENSG00000155962	1.02348	21.5328	-4.23959	0.000109596	0.00596419	CLIC2	X	155276211	155334657	-	2840	protein_coding	chloride intracellular channel 2 [Source:HGNC Symbol;Acc:HGNC:2063]	-
ENSG00000277496	1.02348	21.5328	-4.23959	0.000109596	0.00596419	AL357033.4	20	62648961	62650767	-	1807	antisense	novel transcript, antisense to SLCO4A1	-
ENSG00000151572	1.02348	21.5328	-4.23959	0.000109596	0.00596419	ANO4	12	100717526	101128641	+	4997	protein_coding	anoctamin 4 [Source:HGNC Symbol;Acc:HGNC:23837]	-
ENSG00000038295	162.438	44.0462	1.87975	0.000111794	0.00606973	TLL1	4	165873258	166103895	+	7522	protein_coding	tolloid like 1 [Source:HGNC Symbol;Acc:HGNC:11843]	-
ENSG00000149527	51.0825	8.80779	2.51883	0.000112106	0.00607264	PLCH2	1	2425980	2505530	+	10781	protein_coding	phospholipase C eta 2 [Source:HGNC Symbol;Acc:HGNC:29037]	-
ENSG00000140464	946.016	2938.49	-1.63501	0.00011316	0.0061156	PML	15	73994673	74047812	+	12657	protein_coding	promyelocytic leukemia [Source:HGNC Symbol;Acc:HGNC:9113]	-
ENSG00000102802	168.568	46.0039	1.87059	0.000113685	0.00612987	MEDAG	13	30906191	30925572	+	2374	protein_coding	mesenteric estrogen dependent adipogenesis [Source:HGNC Symbol;Acc:HGNC:25926]	-
ENSG00000123992	662.008	2063.4	-1.63992	0.000115312	0.00619455	DNPEP	2	219373527	219400022	-	4753	protein_coding	aspartyl aminopeptidase [Source:HGNC Symbol;Acc:HGNC:2981]	-
ENSG00000197646	677.332	2109.41	-1.63873	0.000115413	0.00619455	PDCD1LG2	9	5510570	5571254	+	2365	protein_coding	programmed cell death 1 ligand 2 [Source:HGNC Symbol;Acc:HGNC:18731]	-
ENSG00000115919	61.2986	213.386	-1.7975	0.00011729	0.00628088	KYNU	2	142877498	143055832	+	17600	protein_coding	kynureninase [Source:HGNC Symbol;Acc:HGNC:6469]	-
ENSG00000110944	7.15312	44.0462	-2.60189	0.000118807	0.00634766	IL23A	12	56334174	56340410	+	1187	protein_coding	interleukin 23 subunit alpha [Source:HGNC Symbol;Acc:HGNC:15488]	-
ENSG00000081803	10.218	53.8346	-2.38354	0.000119861	0.0063894	CADPS2	7	122318425	122886759	-	6351	protein_coding	calcium dependent secretion activator 2 [Source:HGNC Symbol;Acc:HGNC:16018]	-
ENSG00000231852	1.38778e-17	16.6386	-7.06774	0.000120499	0.00639436	CYP21A2	6	32038265	32041670	+	2909	protein_coding	cytochrome P450 family 21 subfamily A member 2 [Source:HGNC Symbol;Acc:HGNC:2600]	-
ENSG00000073754	1.38778e-17	16.6386	-7.06774	0.000120499	0.00639436	CD5L	1	157830914	157898256	-	2456	protein_coding	CD5 molecule like [Source:HGNC Symbol;Acc:HGNC:1690]	-
ENSG00000122585	36.7799	4.89241	2.87821	0.000121298	0.00642221	NPY	7	24284163	24291865	+	921	protein_coding	neuropeptide Y [Source:HGNC Symbol;Acc:HGNC:7955]	-
ENSG00000184557	589.473	1835.33	-1.63834	0.000121749	0.00643156	SOCS3	17	78356778	78360077	-	2734	protein_coding	suppressor of cytokine signaling 3 [Source:HGNC Symbol;Acc:HGNC:19391]	-
ENSG00000157064	145.071	39.152	1.88616	0.000126045	0.00664356	NMNAT2	1	183248237	183418602	-	7165	protein_coding	nicotinamide nucleotide adenylyltransferase 2 [Source:HGNC Symbol;Acc:HGNC:16789]	-
ENSG00000163661	54614.5	17880.5	1.61089	0.000127292	0.00669425	PTX3	3	157436789	157443628	+	1940	protein_coding	pentraxin 3 [Source:HGNC Symbol;Acc:HGNC:9692]	-
ENSG00000180332	33.7151	129.206	-1.93436	0.000132345	0.00694441	KCTD4	13	45192853	45194717	-	1865	protein_coding	potassium channel tetramerization domain containing 4 [Source:HGNC Symbol;Acc:HGNC:23227]	-
ENSG00000070759	34.7367	132.142	-1.92384	0.000133435	0.00698596	TESK2	1	45343883	45491166	-	3322	protein_coding	testis associated actin remodelling kinase 2 [Source:HGNC Symbol;Acc:HGNC:11732]	-
ENSG00000170054	6.13151	40.1308	-2.68626	0.000137515	0.00718356	SERPINA9	14	94462717	94479689	-	2561	protein_coding	serpin family A member 9 [Source:HGNC Symbol;Acc:HGNC:15995]	-
ENSG00000253882	4.08829	33.2789	-2.98771	0.000137915	0.00718843	AC099548.2	7	143761790	143836933	-	3625	transcribed_unprocessed_pseudogene	family with sequence similarity 115, member C pseudogene [Source:NCBI gene;Acc:154761]	-
ENSG00000100234	64707	21321.2	1.60163	0.000138486	0.00720218	TIMP3	22	32801701	32863043	+	4603	protein_coding	TIMP metallopeptidase inhibitor 3 [Source:HGNC Symbol;Acc:HGNC:11822]	-
ENSG00000139209	156.309	43.0673	1.85663	0.000140293	0.00728002	SLC38A4	12	46764761	46832408	-	4145	protein_coding	solute carrier family 38 member 4 [Source:HGNC Symbol;Acc:HGNC:14679]	-
ENSG00000182621	356.545	108.65	1.71321	0.000145277	0.00752199	PLCB1	20	8077251	8968360	+	17412	protein_coding	phospholipase C beta 1 [Source:HGNC Symbol;Acc:HGNC:15917]	-
ENSG00000139304	185.936	52.8558	1.81217	0.000145775	0.00753118	PTPRQ	12	80402178	80680271	+	12477	protein_coding	protein tyrosine phosphatase, receptor type Q [Source:HGNC Symbol;Acc:HGNC:9679]	-
ENSG00000262185	17.3693	75.3692	-2.10967	0.000153781	0.00792732	AC005736.1	16	3931217	3950586	-	2310	lincRNA	uncharacterized LOC102724927 [Source:NCBI gene;Acc:102724927]	-
ENSG00000169184	80.7093	18.5962	2.11012	0.000159168	0.00818702	MN1	22	27748277	27801498	-	7693	protein_coding	MN1 proto-oncogene, transcriptional regulator [Source:HGNC Symbol;Acc:HGNC:7180]	-
ENSG00000224875	1.02348	20.5539	-4.17287	0.000164371	0.00843613	AC083949.1	2	42143238	42170301	-	947	antisense	uncharacterized LOC102723824 [Source:NCBI gene;Acc:102723824]	-
ENSG00000279296	2.04509	24.4693	-3.50386	0.000167283	0.00856687	PRAL	17	6772831	6776116	-	3286	TEC	p53 regulation associated lncRNA [Source:HGNC Symbol;Acc:HGNC:52646]	-
ENSG00000233901	67.4283	229.048	-1.76239	0.00016795	0.00858226	LINC01503	9	129332300	129359538	+	1594	lincRNA	long intergenic non-protein coding RNA 1503 [Source:HGNC Symbol;Acc:HGNC:51184]	-
ENSG00000013374	942.951	2841.58	-1.59131	0.000169013	0.0086178	NUB1	7	151341699	151378449	+	5411	protein_coding	negative regulator of ubiquitin like proteins 1 [Source:HGNC Symbol;Acc:HGNC:17623]	-
ENSG00000119522	308.529	948.497	-1.61985	0.000171177	0.00870925	DENND1A	9	123379654	123930152	-	10256	protein_coding	DENN domain containing 1A [Source:HGNC Symbol;Acc:HGNC:29324]	-
ENSG00000233308	9.19635	48.9404	-2.39643	0.000172494	0.00875725	OSTN-AS1	3	191213291	191234605	-	515	antisense	OSTN antisense RNA 1 [Source:HGNC Symbol;Acc:HGNC:41250]	-
ENSG00000151883	120.552	385.663	-1.67668	0.000178879	0.0090618	PARP8	5	50665899	50846522	+	10056	protein_coding	poly(ADP-ribose) polymerase family member 8 [Source:HGNC Symbol;Acc:HGNC:26124]	-
ENSG00000185507	102.163	328.89	-1.68555	0.000181311	0.00916517	IRF7	11	612553	615999	-	2628	protein_coding	interferon regulatory factor 7 [Source:HGNC Symbol;Acc:HGNC:6122]	IRF
ENSG00000095637	127.704	35.2366	1.85386	0.000193418	0.00968014	SORBS1	10	95311771	95561414	-	10951	protein_coding	sorbin and SH3 domain containing 1 [Source:HGNC Symbol;Acc:HGNC:14565]	-
ENSG00000149256	507.744	163.465	1.63435	0.000193478	0.00968014	TENM4	11	78652831	79440948	-	16330	protein_coding	teneurin transmembrane protein 4 [Source:HGNC Symbol;Acc:HGNC:29945]	-
ENSG00000134343	16.3476	1.38778e-17	7.04217	0.000193974	0.00968014	ANO3	11	26309599	26663288	+	7700	protein_coding	anoctamin 3 [Source:HGNC Symbol;Acc:HGNC:14004]	-
ENSG00000240216	1.38778e-17	15.6597	-6.98095	0.000193974	0.00968014	CPHL1P	3	149229356	149291800	-	3934	transcribed_unitary_pseudogene	ceruloplasmin and hephaestin-like 1 pseudogene [Source:HGNC Symbol;Acc:HGNC:31714]	-
ENSG00000251450	1.38778e-17	15.6597	-6.98095	0.000193974	0.00968014	RASGRF2-AS1	5	80947697	80960907	-	1166	antisense	RASGRF2 antisense RNA 1 [Source:HGNC Symbol;Acc:HGNC:40499]	-
ENSG00000244734	16.3476	1.38778e-17	7.04217	0.000193974	0.00968014	HBB	11	5225464	5229395	-	1304	protein_coding	hemoglobin subunit beta [Source:HGNC Symbol;Acc:HGNC:4827]	-
ENSG00000230699	44.9528	7.82895	2.50229	0.000204856	0.0102015	AL645608.2	1	911435	914948	+	3043	lincRNA	novel transcript	-
ENSG00000223459	115.444	31.3212	1.8777	0.000213881	0.0106283	TCAF1P1	7	143598039	143604839	+	2233	unprocessed_pseudogene	TRPM8 channel associated factor 1 pseudogene 1 [Source:HGNC Symbol;Acc:HGNC:33604]	-
ENSG00000079931	771.32	254.497	1.59919	0.000214781	0.0106375	MOXD1	6	132296055	132401545	-	5293	protein_coding	monooxygenase DBH like 1 [Source:HGNC Symbol;Acc:HGNC:21063]	-
ENSG00000146666	3.06669	28.3847	-3.16	0.000214972	0.0106375	LINC00525	7	47761476	47766772	+	1188	antisense	long intergenic non-protein coding RNA 525 [Source:HGNC Symbol;Acc:HGNC:40290]	-
ENSG00000172216	1117.65	3292.83	-1.55876	0.000222918	0.0110075	CEBPB	20	50190734	50192689	+	1956	protein_coding	CCAAT enhancer binding protein beta [Source:HGNC Symbol;Acc:HGNC:1834]	C/EBP
ENSG00000028116	327.94	984.715	-1.58592	0.000223829	0.0110292	VRK2	2	57907629	58159920	+	3531	protein_coding	vaccinia related kinase 2 [Source:HGNC Symbol;Acc:HGNC:12719]	-
ENSG00000124920	2122.92	719.448	1.56091	0.000231592	0.0113878	MYRF	11	61752642	61788518	+	10680	protein_coding	myelin regulatory factor [Source:HGNC Symbol;Acc:HGNC:1181]	NDT80/PhoG
ENSG00000256894	24.5205	1.95585	3.56472	0.000240916	0.0117969	AC022509.3	12	26125155	26126617	-	826	antisense	novel transcript, antisense to SSPN	-
ENSG00000168658	2.04509	23.4905	-3.44527	0.000240916	0.0117969	VWA3B	2	98087116	98313299	+	8307	protein_coding	von Willebrand factor A domain containing 3B [Source:HGNC Symbol;Acc:HGNC:28385]	-
ENSG00000133101	20.4341	84.1788	-2.03598	0.000244215	0.011932	CCNA1	13	36431520	36442882	+	2400	protein_coding	cyclin A1 [Source:HGNC Symbol;Acc:HGNC:1577]	-
ENSG00000130720	190.022	56.7711	1.74065	0.000244694	0.011932	FIBCD1	9	130902438	130939286	-	3831	protein_coding	fibrinogen C domain containing 1 [Source:HGNC Symbol;Acc:HGNC:25922]	-
ENSG00000170153	136.898	39.152	1.80258	0.000250178	0.0121655	RNF150	4	140859807	141212877	-	11007	protein_coding	ring finger protein 150 [Source:HGNC Symbol;Acc:HGNC:23138]	-
ENSG00000138439	86.839	277.011	-1.67214	0.000250519	0.0121655	FAM117B	2	202635188	202769757	+	5986	protein_coding	family with sequence similarity 117 member B [Source:HGNC Symbol;Acc:HGNC:14440]	-
ENSG00000146122	43.9312	7.82895	2.46922	0.000258125	0.0125089	DAAM2	6	39792298	39904877	+	12955	protein_coding	dishevelled associated activator of morphogenesis 2 [Source:HGNC Symbol;Acc:HGNC:18143]	-
ENSG00000242265	1946.18	664.633	1.54983	0.000263062	0.0127219	PEG10	7	94656325	94669695	+	6689	protein_coding	paternally expressed 10 [Source:HGNC Symbol;Acc:HGNC:14005]	-
ENSG00000149090	2306.81	791.883	1.54238	0.000271634	0.0131094	PAMR1	11	35431823	35530300	-	3863	protein_coding	peptidase domain containing associated with muscle regeneration 1 [Source:HGNC Symbol;Acc:HGNC:24554]	-
ENSG00000108370	11.2396	52.8558	-2.22121	0.000277866	0.0133827	RGS9	17	65100812	65227703	+	6990	protein_coding	regulator of G protein signaling 9 [Source:HGNC Symbol;Acc:HGNC:10004]	-
ENSG00000179542	33.7151	4.89241	2.75313	0.000280171	0.013466	SLITRK4	X	143622790	143635777	-	8914	protein_coding	SLIT and NTRK like family member 4 [Source:HGNC Symbol;Acc:HGNC:23502]	-
ENSG00000257557	16.3476	67.5384	-2.0385	0.000284633	0.0136284	PPP1R12A-AS1	12	79934901	79942712	+	3234	bidirectional_promoter_lncRNA	PPP1R12A antisense RNA 1 [Source:HGNC Symbol;Acc:HGNC:51903]	-
ENSG00000260802	65.3851	14.6809	2.14534	0.000284711	0.0136284	SERTM2	X	111511662	111522399	+	4758	protein_coding	serine rich and transmembrane domain containing 2 [Source:HGNC Symbol;Acc:HGNC:48576]	-
ENSG00000143126	115.444	32.3001	1.83348	0.000288547	0.0137839	CELSR2	1	109250019	109275750	+	12349	protein_coding	cadherin EGF LAG seven-pass G-type receptor 2 [Source:HGNC Symbol;Acc:HGNC:3231]	-
ENSG00000261150	27.5854	2.93471	3.17802	0.000299755	0.0142901	EPPK1	8	143857324	143878464	-	16002	protein_coding	epiplakin 1 [Source:HGNC Symbol;Acc:HGNC:15577]	-
ENSG00000276547	201.26	61.6654	1.70445	0.000303494	0.0144391	PCDHGB5	5	141397987	141512979	+	4851	protein_coding	protocadherin gamma subfamily B, 5 [Source:HGNC Symbol;Acc:HGNC:8712]	-
ENSG00000106976	746.802	253.519	1.55815	0.000305285	0.0144949	DNM1	9	128191655	128255248	+	10775	protein_coding	dynamin 1 [Source:HGNC Symbol;Acc:HGNC:2972]	-
ENSG00000181374	1.38778e-17	14.6809	-6.8886	0.000315208	0.0148771	CCL13	17	34356452	34358610	+	851	protein_coding	C-C motif chemokine ligand 13 [Source:HGNC Symbol;Acc:HGNC:10611]	-
ENSG00000145649	1.38778e-17	14.6809	-6.8886	0.000315208	0.0148771	GZMA	5	55102648	55110252	+	894	protein_coding	granzyme A [Source:HGNC Symbol;Acc:HGNC:4708]	-
ENSG00000168952	39.8448	6.8501	2.51819	0.000315485	0.0148771	STXBP6	14	24809656	25050297	-	8067	protein_coding	syntaxin binding protein 6 [Source:HGNC Symbol;Acc:HGNC:19666]	-
ENSG00000109854	232.93	688.125	-1.56228	0.000315873	0.0148771	HTATIP2	11	20363685	20383783	+	2797	protein_coding	HIV-1 Tat interactive protein 2 [Source:HGNC Symbol;Acc:HGNC:16637]	-
ENSG00000277586	84.7958	22.5116	1.90732	0.00031691	0.014896	NEFL	8	24950955	24957110	-	4329	protein_coding	neurofilament light [Source:HGNC Symbol;Acc:HGNC:7739]	-
ENSG00000185404	244.168	717.49	-1.55462	0.000323269	0.0151646	SP140L	2	230327184	230403732	+	5650	protein_coding	SP140 nuclear body protein like [Source:HGNC Symbol;Acc:HGNC:25105]	SAND
ENSG00000168209	1019.57	2915.97	-1.5159	0.000328673	0.0153873	DDIT4	10	72273920	72276036	+	2058	protein_coding	DNA damage inducible transcript 4 [Source:HGNC Symbol;Acc:HGNC:24944]	-
ENSG00000166147	20833.8	7347.2	1.50364	0.000336816	0.0157371	FBN1	15	48408306	48645849	-	16057	protein_coding	fibrillin 1 [Source:HGNC Symbol;Acc:HGNC:3603]	-
ENSG00000179044	13.2828	57.75	-2.11011	0.000339487	0.0158026	EXOC3L1	16	67184366	67190204	-	3077	protein_coding	exocyst complex component 3 like 1 [Source:HGNC Symbol;Acc:HGNC:27540]	-
ENSG00000185567	1256.59	435.584	1.52821	0.000339566	0.0158026	AHNAK2	14	104937244	104978357	-	18771	protein_coding	AHNAK nucleoprotein 2 [Source:HGNC Symbol;Acc:HGNC:20125]	-
ENSG00000138395	216.584	68.5173	1.65854	0.000343321	0.0159457	CDK15	2	201790461	201895550	+	6141	protein_coding	cyclin dependent kinase 15 [Source:HGNC Symbol;Acc:HGNC:14434]	-
ENSG00000123240	2222.01	6280.26	-1.49891	0.000362131	0.0167861	OPTN	10	13099449	13138308	+	5138	protein_coding	optineurin [Source:HGNC Symbol;Acc:HGNC:17142]	-
ENSG00000129667	215.562	630.373	-1.54757	0.000373457	0.017277	RHBDF2	17	76470891	76501790	-	6924	protein_coding	rhomboid 5 homolog 2 [Source:HGNC Symbol;Acc:HGNC:20788]	-
ENSG00000221890	137.92	41.1096	1.74313	0.000375746	0.0173487	NPTXR	22	38818452	38843982	-	5784	protein_coding	neuronal pentraxin receptor [Source:HGNC Symbol;Acc:HGNC:7954]	-
ENSG00000270885	91.9471	25.4481	1.84801	0.000391852	0.0180253	RASL10B	17	35731649	35743521	+	3502	protein_coding	RAS like family 10 member B [Source:HGNC Symbol;Acc:HGNC:30295]	-
ENSG00000205426	35.7583	5.87126	2.58068	0.000391938	0.0180253	KRT81	12	52285913	52291534	-	1929	protein_coding	keratin 81 [Source:HGNC Symbol;Acc:HGNC:6458]	-
ENSG00000233593	7.15312	39.152	-2.43248	0.000404469	0.018529	AL590094.1	1	90782983	90851657	-	4212	processed_transcript	uncharacterized LOC105378853 [Source:NCBI gene;Acc:105378853]	-
ENSG00000265096	7.15312	39.152	-2.43248	0.000404469	0.018529	C1QTNF1-AS1	17	79019209	79027655	-	966	antisense	C1QTNF1 antisense RNA 1 [Source:HGNC Symbol;Acc:HGNC:44351]	-
ENSG00000249992	2259.81	6327.24	-1.48532	0.000407251	0.01862	TMEM158	3	45224466	45226278	-	1813	protein_coding	transmembrane protein 158 (gene/pseudogene) [Source:HGNC Symbol;Acc:HGNC:30293]	-
ENSG00000173334	226.8	656.802	-1.53353	0.000409448	0.018684	TRIB1	8	125430321	125438405	+	4138	protein_coding	tribbles pseudokinase 1 [Source:HGNC Symbol;Acc:HGNC:16891]	-
ENSG00000082482	478.117	163.465	1.54764	0.000413351	0.0187876	KCNK2	1	215005775	215237093	+	3910	protein_coding	potassium two pore domain channel subfamily K member 2 [Source:HGNC Symbol;Acc:HGNC:6277]	-
ENSG00000232480	51.0825	10.7655	2.233	0.000414119	0.0187876	TGFB2-AS1	1	218344196	218345678	-	557	antisense	TGFB2 antisense RNA 1 (head to head) [Source:HGNC Symbol;Acc:HGNC:50628]	-
ENSG00000108947	51.0825	10.7655	2.233	0.000414119	0.0187876	EFNB3	17	7705202	7711378	+	3222	protein_coding	ephrin B3 [Source:HGNC Symbol;Acc:HGNC:3228]	-
ENSG00000119714	179.806	524.658	-1.5443	0.000417421	0.0189008	GPR68	14	91232532	91253925	-	3278	protein_coding	G protein-coupled receptor 68 [Source:HGNC Symbol;Acc:HGNC:4519]	-
ENSG00000106546	642.597	1811.84	-1.49529	0.00042503	0.0192083	AHR	7	16916359	17346152	+	8081	protein_coding	aryl hydrocarbon receptor [Source:HGNC Symbol;Acc:HGNC:348]	bHLH
ENSG00000050344	1532.42	4278.52	-1.48123	0.00043058	0.0194217	NFE2L3	7	26152240	26187125	+	4249	protein_coding	nuclear factor, erythroid 2 like 3 [Source:HGNC Symbol;Acc:HGNC:7783]	TF_bZIP
ENSG00000134508	90.9254	25.4481	1.83191	0.000442375	0.0199154	CABLES1	18	23134564	23260467	+	6654	protein_coding	Cdk5 and Abl enzyme substrate 1 [Source:HGNC Symbol;Acc:HGNC:25097]	-
ENSG00000171451	1073.72	378.811	1.50275	0.000444008	0.0199506	DSEL	18	67506582	67516980	-	9531	protein_coding	dermatan sulfate epimerase like [Source:HGNC Symbol;Acc:HGNC:18144]	-
ENSG00000104998	189	59.7077	1.66028	0.000446563	0.020027	IL27RA	19	14031748	14053216	+	2962	protein_coding	interleukin 27 receptor subunit alpha [Source:HGNC Symbol;Acc:HGNC:17290]	-
ENSG00000108821	262097	94802	1.46711	0.000457208	0.0204653	COL1A1	17	50183289	50201632	-	9819	protein_coding	collagen type I alpha 1 chain [Source:HGNC Symbol;Acc:HGNC:2197]	-
ENSG00000162595	9428.48	3417.14	1.4642	0.00048147	0.0215102	DIRAS3	1	68045896	68051631	-	2039	protein_coding	DIRAS family GTPase 3 [Source:HGNC Symbol;Acc:HGNC:687]	-
ENSG00000197766	31.6718	4.89241	2.66327	0.000495363	0.0220889	CFD	19	859643	863630	+	1222	protein_coding	complement factor D [Source:HGNC Symbol;Acc:HGNC:2771]	-
ENSG00000269226	50.0609	10.7655	2.20393	0.000506343	0.0225011	TMSB15B	X	104063871	104076212	-	3061	protein_coding	thymosin beta 15B [Source:NCBI gene;Acc:286527]	-
ENSG00000258875	2.04509	21.5328	-3.32043	0.000506526	0.0225011	AL135818.1	14	91242759	91252211	+	1916	processed_transcript	novel transcript, antisense to GPR68	-
ENSG00000042980	1.38778e-17	13.702	-6.78993	0.000517265	0.0227626	ADAM28	8	24294040	24359018	+	9351	protein_coding	ADAM metallopeptidase domain 28 [Source:HGNC Symbol;Acc:HGNC:206]	-
ENSG00000268088	1.38778e-17	13.702	-6.78993	0.000517265	0.0227626	AC093063.1	19	39693925	39696258	+	363	transcribed_unprocessed_pseudogene	lectin, galactoside-binding, soluble, 14 (LGALS14) pseudogene	-
ENSG00000222017	1.38778e-17	13.702	-6.78993	0.000517265	0.0227626	AC011997.1	2	197693106	197774823	+	1032	antisense	novel transcript, antisense to BOLL	-
ENSG00000165521	14.3044	1.38778e-17	6.85109	0.000517265	0.0227626	EML5	14	88612431	88792752	-	11000	protein_coding	echinoderm microtubule associated protein like 5 [Source:HGNC Symbol;Acc:HGNC:18197]	-
ENSG00000267369	1.38778e-17	13.702	-6.78993	0.000517265	0.0227626	AC015911.7	17	35498218	35499175	+	958	processed_pseudogene	TAF5-like RNA polymerase II, p300/CBP-associated factor (PCAF)-associated factor, 65kDa (TAF5L) pseudogene	-
ENSG00000102271	37.8015	6.8501	2.44248	0.000519431	0.0228001	KLHL4	X	87517749	87670050	+	5818	protein_coding	kelch like family member 4 [Source:HGNC Symbol;Acc:HGNC:6355]	-
ENSG00000138771	159.374	49.9192	1.6722	0.000520062	0.0228001	SHROOM3	4	76435100	76783253	+	13958	protein_coding	shroom family member 3 [Source:HGNC Symbol;Acc:HGNC:30422]	-
ENSG00000146950	80.7093	22.5116	1.83616	0.000537939	0.0235399	SHROOM2	X	9786456	9949443	+	8191	protein_coding	shroom family member 2 [Source:HGNC Symbol;Acc:HGNC:630]	-
ENSG00000196954	841.812	2318.88	-1.46173	0.000542691	0.0237036	CASP4	11	104942866	104969436	-	7256	protein_coding	caspase 4 [Source:HGNC Symbol;Acc:HGNC:1505]	-
ENSG00000142949	8420.14	3083.35	1.44931	0.000548542	0.0239146	PTPRF	1	43525187	43623666	+	10712	protein_coding	protein tyrosine phosphatase, receptor type F [Source:HGNC Symbol;Acc:HGNC:9670]	-
ENSG00000176971	274.816	92.9883	1.56203	0.000571317	0.0248613	FIBIN	11	26994184	26996121	+	1938	protein_coding	fin bud initiation factor homolog [Source:HGNC Symbol;Acc:HGNC:33747]	-
ENSG00000166923	9737	26395.5	-1.43873	0.000588046	0.025536	GREM1	15	32717974	32745107	+	14606	protein_coding	gremlin 1, DAN family BMP antagonist [Source:HGNC Symbol;Acc:HGNC:2001]	-
ENSG00000231131	25.5422	2.93471	3.06751	0.000589	0.025536	LNCAROD	10	52450874	52755409	-	2007	lincRNA	lncRNA activating regulator of DKK1 [Source:HGNC Symbol;Acc:HGNC:50913]	-
ENSG00000116106	445.425	155.634	1.51625	0.000592305	0.0256319	EPHA4	2	221418027	221574202	-	7554	protein_coding	EPH receptor A4 [Source:HGNC Symbol;Acc:HGNC:3388]	-
ENSG00000135373	76.6229	230.026	-1.58443	0.000613685	0.0265082	EHF	11	34621093	34661057	+	4386	protein_coding	ETS homologous factor [Source:HGNC Symbol;Acc:HGNC:3246]	ETS
ENSG00000099260	49.0393	10.7655	2.17425	0.000619733	0.0267203	PALMD	1	99645943	99694541	+	8244	protein_coding	palmdelphin [Source:HGNC Symbol;Acc:HGNC:15846]	-
ENSG00000165806	225.778	632.331	-1.48527	0.000622713	0.0267995	CASP7	10	113679162	113730907	+	3528	protein_coding	caspase 7 [Source:HGNC Symbol;Acc:HGNC:1508]	-
ENSG00000101255	656.9	1793.24	-1.44865	0.000627829	0.0269702	TRIB3	20	362835	397559	+	3434	protein_coding	tribbles pseudokinase 3 [Source:HGNC Symbol;Acc:HGNC:16228]	-
ENSG00000130766	418.864	1148.18	-1.45453	0.000652741	0.0279891	SESN2	1	28259527	28282491	+	3453	protein_coding	sestrin 2 [Source:HGNC Symbol;Acc:HGNC:20746]	-
ENSG00000135643	74.5796	20.5539	1.85288	0.000654587	0.028017	KCNMB4	12	70366276	70434292	+	4874	protein_coding	potassium calcium-activated channel subfamily M regulatory beta subunit 4 [Source:HGNC Symbol;Acc:HGNC:6289]	-
ENSG00000021300	8.17473	40.1308	-2.27844	0.000660415	0.028215	PLEKHB1	11	73646178	73662819	+	4933	protein_coding	pleckstrin homology domain containing B1 [Source:HGNC Symbol;Acc:HGNC:19079]	-
ENSG00000110427	899.022	326.932	1.459	0.000669233	0.0285036	KIAA1549L	11	33376466	33674102	+	13012	protein_coding	KIAA1549 like [Source:HGNC Symbol;Acc:HGNC:24836]	-
ENSG00000165899	6.13151	34.2577	-2.45876	0.0006696	0.0285036	OTOGL	12	80099537	80380879	+	12278	protein_coding	otogelin like [Source:HGNC Symbol;Acc:HGNC:26901]	-
ENSG00000130222	14.3044	56.7711	-1.97955	0.000684293	0.0290762	GADD45G	9	89605013	89606555	+	1322	protein_coding	growth arrest and DNA damage inducible gamma [Source:HGNC Symbol;Acc:HGNC:4097]	-
ENSG00000258441	315.681	109.629	1.52474	0.00069396	0.0294337	LINC00641	14	21200079	21206900	-	5715	processed_transcript	long intergenic non-protein coding RNA 641 [Source:HGNC Symbol;Acc:HGNC:27511]	-
ENSG00000123095	1480.32	546.193	1.43821	0.000702897	0.0297589	BHLHE41	12	26120026	26125127	-	3948	protein_coding	basic helix-loop-helix family member e41 [Source:HGNC Symbol;Acc:HGNC:16617]	bHLH
ENSG00000155961	13.2828	53.8346	-2.00905	0.000708139	0.029873	RAB39B	X	155258241	155264589	-	3505	protein_coding	RAB39B, member RAS oncogene family [Source:HGNC Symbol;Acc:HGNC:16499]	-
ENSG00000111863	54.1473	12.7232	2.07841	0.000708139	0.029873	ADTRP	6	11712054	11807046	-	4150	protein_coding	androgen dependent TFPI regulating protein [Source:HGNC Symbol;Acc:HGNC:21214]	-
ENSG00000099204	132.812	42.0885	1.65488	0.000720484	0.0303392	ABLIM1	10	114431113	114685003	-	10039	protein_coding	actin binding LIM protein 1 [Source:HGNC Symbol;Acc:HGNC:78]	-
ENSG00000188064	21.4557	1.95585	3.37312	0.000739506	0.0310255	WNT7B	22	45920362	45977129	-	5051	protein_coding	Wnt family member 7B [Source:HGNC Symbol;Acc:HGNC:12787]	-
ENSG00000225886	2.04509	20.5539	-3.25371	0.000739506	0.0310255	AL445490.1	1	27669468	27703063	+	1651	antisense	novel transcript, antisense to IFI6	-
ENSG00000197594	691.634	252.54	1.45303	0.00074075	0.0310255	ENPP1	6	131808016	131895155	+	9959	protein_coding	ectonucleotide pyrophosphatase/phosphodiesterase 1 [Source:HGNC Symbol;Acc:HGNC:3356]	-
ENSG00000125266	537.371	193.809	1.47067	0.00075327	0.0314937	EFNB2	13	106489731	106535662	-	5019	protein_coding	ephrin B2 [Source:HGNC Symbol;Acc:HGNC:3227]	-
ENSG00000099194	6385.09	2399.14	1.41214	0.000757052	0.0315955	SCD	10	100347124	100364834	+	5362	protein_coding	stearoyl-CoA desaturase [Source:HGNC Symbol;Acc:HGNC:10571]	-
ENSG00000171914	503.657	182.063	1.46735	0.000773349	0.0322183	TLN2	15	62390526	62844631	+	16209	protein_coding	talin 2 [Source:HGNC Symbol;Acc:HGNC:15447]	-
ENSG00000183323	63.3419	187.936	-1.56718	0.000782259	0.0325317	CCDC125	5	69280175	69332809	-	7932	protein_coding	coiled-coil domain containing 125 [Source:HGNC Symbol;Acc:HGNC:28924]	-
ENSG00000096968	225.778	618.627	-1.45367	0.000797331	0.0330998	JAK2	9	4984390	5128183	+	6170	protein_coding	Janus kinase 2 [Source:HGNC Symbol;Acc:HGNC:6192]	-
ENSG00000128394	72.5364	214.365	-1.5617	0.000806979	0.0334412	APOBEC3F	22	39040604	39053910	+	3242	protein_coding	apolipoprotein B mRNA editing enzyme catalytic subunit 3F [Source:HGNC Symbol;Acc:HGNC:17356]	-
ENSG00000185015	66.4067	197.725	-1.57234	0.000811347	0.0335599	CA13	8	85220587	85284073	+	5528	protein_coding	carbonic anhydrase 13 [Source:HGNC Symbol;Acc:HGNC:14914]	-
ENSG00000087074	1060.44	2817.11	-1.40945	0.000812706	0.0335599	PPP1R15A	19	48872392	48876057	+	3093	protein_coding	protein phosphatase 1 regulatory subunit 15A [Source:HGNC Symbol;Acc:HGNC:14375]	-
ENSG00000137193	524.09	1402.68	-1.42009	0.000820548	0.0338242	PIM1	6	37170203	37175426	+	2977	protein_coding	Pim-1 proto-oncogene, serine/threonine kinase [Source:HGNC Symbol;Acc:HGNC:8986]	-
ENSG00000167772	305.464	828.1	-1.43844	0.000825289	0.0339599	ANGPTL4	19	8363289	8374373	+	2482	protein_coding	angiopoietin like 4 [Source:HGNC Symbol;Acc:HGNC:16039]	-
ENSG00000138378	8.17473	39.152	-2.24293	0.00083827	0.0343735	STAT4	2	191029576	191151596	-	4785	protein_coding	signal transducer and activator of transcription 4 [Source:HGNC Symbol;Acc:HGNC:11365]	STAT
ENSG00000124839	38.8231	7.82895	2.29142	0.00083827	0.0343735	RAB17	2	237574322	237601614	-	4783	protein_coding	RAB17, member RAS oncogene family [Source:HGNC Symbol;Acc:HGNC:16523]	-
ENSG00000154511	237.016	82.2211	1.52593	0.000840346	0.0343985	FAM69A	1	92832737	92961522	-	3091	protein_coding	family with sequence similarity 69 member A [Source:HGNC Symbol;Acc:HGNC:32213]	-
ENSG00000198502	1.38778e-17	12.7232	-6.68402	0.00085757	0.0347397	HLA-DRB5	6	32517343	32530287	-	1260	protein_coding	major histocompatibility complex, class II, DR beta 5 [Source:HGNC Symbol;Acc:HGNC:4953]	-
ENSG00000184113	1.38778e-17	12.7232	-6.68402	0.00085757	0.0347397	CLDN5	22	19523024	19527545	-	3429	protein_coding	claudin 5 [Source:HGNC Symbol;Acc:HGNC:2047]	-
ENSG00000132185	1.38778e-17	12.7232	-6.68402	0.00085757	0.0347397	FCRLA	1	161706972	161714352	+	3275	protein_coding	Fc receptor like A [Source:HGNC Symbol;Acc:HGNC:18504]	-
ENSG00000258581	1.38778e-17	12.7232	-6.68402	0.00085757	0.0347397	AL157871.3	14	100366628	100366920	+	293	processed_pseudogene	NADH dehydrogenase (ubiquinone) 1 beta subcomplex, 3, 12kDa (NDUFB3) pseudogene	-
ENSG00000254166	1.38778e-17	12.7232	-6.68402	0.00085757	0.0347397	CASC19	8	127072694	127227541	-	22208	processed_transcript	cancer susceptibility 19 [Source:HGNC Symbol;Acc:HGNC:49476]	-
ENSG00000179165	1.38778e-17	12.7232	-6.68402	0.00085757	0.0347397	PXT1	6	36390551	36442889	-	2108	protein_coding	peroxisomal testis enriched protein 1 [Source:HGNC Symbol;Acc:HGNC:18312]	-
ENSG00000119508	27.5854	3.91356	2.77778	0.000872039	0.0352042	NR4A3	9	99821855	99866891	+	6314	protein_coding	nuclear receptor subfamily 4 group A member 3 [Source:HGNC Symbol;Acc:HGNC:7982]	NGFIB-like
ENSG00000278616	27.5854	3.91356	2.77778	0.000872039	0.0352042	BEND3P3	10	79682997	79685436	+	2440	processed_pseudogene	BEN domain containing 3 pseudogene 3 [Source:HGNC Symbol;Acc:HGNC:45016]	-
ENSG00000187243	137.92	382.726	-1.47167	0.000882067	0.0355383	MAGED4B	X	52061827	52069248	-	4947	protein_coding	MAGE family member D4B [Source:HGNC Symbol;Acc:HGNC:22880]	-
ENSG00000116991	5.1099	30.3424	-2.54163	0.000883969	0.0355383	SIPA1L2	1	232397965	232561558	-	7641	protein_coding	signal induced proliferation associated 1 like 2 [Source:HGNC Symbol;Acc:HGNC:23800]	-
ENSG00000231551	1.02348	16.6386	-3.87006	0.000884859	0.0355383	AC245100.4	1	148402516	148432545	+	3330	transcribed_unprocessed_pseudogene	phosphodiesterase 4D interacting protein (PDE4DIP) pseudogene	-
ENSG00000121060	759.061	2008.58	-1.40375	0.000887808	0.0355958	TRIM25	17	56836387	56914080	-	9501	protein_coding	tripartite motif containing 25 [Source:HGNC Symbol;Acc:HGNC:12932]	-
ENSG00000169439	1113.56	416.985	1.41683	0.000893075	0.0357459	SDC2	8	96493351	96611780	+	4536	protein_coding	syndecan 2 [Source:HGNC Symbol;Acc:HGNC:10659]	-
ENSG00000131037	30.6502	100.819	-1.71383	0.000919075	0.0367238	EPS8L1	19	55072020	55087923	+	5341	protein_coding	EPS8 like 1 [Source:HGNC Symbol;Acc:HGNC:21295]	-
ENSG00000173821	1315.84	3441.61	-1.38702	0.000962317	0.0383863	RNF213	17	80260866	80398786	+	28570	protein_coding	ring finger protein 213 [Source:HGNC Symbol;Acc:HGNC:14539]	-
ENSG00000106003	272.773	96.9037	1.49184	0.000974907	0.0388225	LFNG	7	2512529	2529177	+	3418	protein_coding	LFNG O-fucosylpeptide 3-beta-N-acetylglucosaminyltransferase [Source:HGNC Symbol;Acc:HGNC:6560]	-
ENSG00000227036	14.3044	54.8135	-1.92903	0.000977512	0.0388603	LINC00511	17	72290091	72640472	-	27605	processed_transcript	long intergenic non-protein coding RNA 511 [Source:HGNC Symbol;Acc:HGNC:43564]	-
ENSG00000271425	227.822	80.2634	1.50359	0.00100961	0.0400683	NBPF10	1	146064699	146144804	-	13249	protein_coding	NBPF member 10 [Source:HGNC Symbol;Acc:HGNC:31992]	-
ENSG00000174749	138.941	380.768	-1.45364	0.00101378	0.0401657	FAM241A	4	112145397	112195256	+	8901	protein_coding	family with sequence similarity 241 member A [Source:HGNC Symbol;Acc:HGNC:26813]	-
ENSG00000136436	1188.14	3094.12	-1.38074	0.0010206	0.0403679	CALCOCO2	17	48830988	48866522	+	8333	protein_coding	calcium binding and coiled-coil domain 2 [Source:HGNC Symbol;Acc:HGNC:29912]	-
ENSG00000163235	13.2828	51.8769	-1.95574	0.00102772	0.040581	TGFA	2	70447280	70554193	-	4963	protein_coding	transforming growth factor alpha [Source:HGNC Symbol;Acc:HGNC:11765]	-
ENSG00000080573	138.941	46.0039	1.59196	0.00104516	0.0411313	COL5A3	19	9959561	10010471	-	6750	protein_coding	collagen type V alpha 3 chain [Source:HGNC Symbol;Acc:HGNC:14864]	-
ENSG00000136826	45.9744	138.994	-1.59357	0.00104516	0.0411313	KLF4	9	107484852	107490482	-	3659	protein_coding	Kruppel like factor 4 [Source:HGNC Symbol;Acc:HGNC:6348]	zf-C2H2
ENSG00000168453	20.4341	1.95585	3.30315	0.00108459	0.0423984	HR	8	22114415	22133384	-	8784	protein_coding	HR, lysine demethylase and nuclear receptor corepressor [Source:HGNC Symbol;Acc:HGNC:5172]	-
ENSG00000222020	2.04509	19.5751	-3.18376	0.00108459	0.0423984	AC062017.1	2	239401436	239402364	+	613	antisense	uncharacterized LOC101928111 [Source:NCBI gene;Acc:101928111]	-
ENSG00000225234	20.4341	1.95585	3.30315	0.00108459	0.0423984	TRAPPC12-AS1	2	3481242	3482409	-	908	antisense	TRAPPC12 antisense RNA 1 [Source:HGNC Symbol;Acc:HGNC:41046]	-
ENSG00000168702	20.4341	1.95585	3.30315	0.00108459	0.0423984	LRP1B	2	140231423	142131701	-	17040	protein_coding	LDL receptor related protein 1B [Source:HGNC Symbol;Acc:HGNC:6693]	-
ENSG00000074660	23.4989	81.2422	-1.78434	0.00109218	0.0426241	SCARF1	17	1633858	1645747	-	4961	protein_coding	scavenger receptor class F member 1 [Source:HGNC Symbol;Acc:HGNC:16820]	-
ENSG00000280407	65.3851	17.6174	1.88433	0.00111032	0.0431458	AC132872.4	17	82249067	82251844	+	2778	TEC	TEC	-
ENSG00000114405	91.9471	256.455	-1.47861	0.00111051	0.0431458	C3orf14	3	62318973	62336213	+	4430	protein_coding	chromosome 3 open reading frame 14 [Source:HGNC Symbol;Acc:HGNC:25024]	-
ENSG00000182873	34.7367	6.8501	2.32091	0.00111107	0.0431458	PRKCZ-AS1	1	2181794	2184389	-	1734	antisense	PRKCZ antisense RNA 1 [Source:HGNC Symbol;Acc:HGNC:40477]	-
ENSG00000131370	107.271	34.2577	1.64309	0.00111534	0.0432402	SH3BP5	3	15254853	15341368	-	4159	protein_coding	SH3 domain binding protein 5 [Source:HGNC Symbol;Acc:HGNC:10827]	-
ENSG00000166341	192.065	67.5384	1.50604	0.00114536	0.0443308	DCHS1	11	6621323	6655854	-	10765	protein_coding	dachsous cadherin-related 1 [Source:HGNC Symbol;Acc:HGNC:13681]	-
ENSG00000089692	6.13151	32.3001	-2.37418	0.00115274	0.0445429	LAG3	12	6772512	6778455	+	3056	protein_coding	lymphocyte activating 3 [Source:HGNC Symbol;Acc:HGNC:6476]	-
ENSG00000138111	14.3044	53.8346	-1.9031	0.00116955	0.0451181	MFSD13A	10	102461395	102477045	+	3526	protein_coding	major facilitator superfamily domain containing 13A [Source:HGNC Symbol;Acc:HGNC:26196]	-
ENSG00000232882	23.4989	2.93471	2.94783	0.0011736	0.0452001	PHKA1P1	1	90892992	90893612	-	621	processed_pseudogene	phosphorylase kinase regulatory subunit alpha 1 pseudogene [Source:HGNC Symbol;Acc:HGNC:33919]	-
ENSG00000135862	21813.5	8535.51	1.35366	0.00119339	0.0458869	LAMC1	1	183023460	183145592	+	8406	protein_coding	laminin subunit gamma 1 [Source:HGNC Symbol;Acc:HGNC:6492]	-
ENSG00000005108	26.5638	3.91356	2.72358	0.00119746	0.0459678	THSD7A	7	11370357	11832198	-	10929	protein_coding	thrombospondin type 1 domain containing 7A [Source:HGNC Symbol;Acc:HGNC:22207]	-
ENSG00000142910	2394.66	931.857	1.36152	0.00121603	0.0466045	TINAGL1	1	31576485	31587686	+	5281	protein_coding	tubulointerstitial nephritis antigen like 1 [Source:HGNC Symbol;Acc:HGNC:19168]	-
ENSG00000205746	119.531	39.152	1.60705	0.00122072	0.046708	AC126755.1	16	18334400	18352476	-	6804	transcribed_unprocessed_pseudogene	polycystic kidney disease 1 (autosomal dominant) (PKD1) pseudogene	-
ENSG00000146006	19.4125	66.5596	-1.77128	0.0012248	0.0467877	LRRTM2	5	138868923	138875368	-	6095	protein_coding	leucine rich repeat transmembrane neuronal 2 [Source:HGNC Symbol;Acc:HGNC:19409]	-
ENSG00000160932	3132.27	7990.3	-1.35101	0.00124145	0.0473467	LY6E	8	143017982	143023832	+	2640	protein_coding	lymphocyte antigen 6 family member E [Source:HGNC Symbol;Acc:HGNC:6727]	-
ENSG00000179242	233.951	84.1788	1.47327	0.00124367	0.0473542	CDH4	20	61252426	61940617	+	7351	protein_coding	cadherin 4 [Source:HGNC Symbol;Acc:HGNC:1763]	-
ENSG00000285294	157.33	53.8346	1.54493	0.00127004	0.04828	LINC00842	10	46398362	46453306	+	2872	lincRNA	long intergenic non-protein coding RNA 842 [Source:HGNC Symbol;Acc:HGNC:44989]	-
ENSG00000164761	1411.87	3598.23	-1.3496	0.00129901	0.049227	TNFRSF11B	8	118923557	118952200	-	2827	protein_coding	TNF receptor superfamily member 11b [Source:HGNC Symbol;Acc:HGNC:11909]	-
ENSG00000249406	89.9038	28.3847	1.65882	0.00129915	0.049227	AC015909.1	17	50208944	50215922	+	2240	lincRNA	novel transcript	-
ENSG00000156675	127.704	43.0673	1.56528	0.00136048	0.0514678	RAB11FIP1	8	37858618	37899467	-	9602	protein_coding	RAB11 family interacting protein 1 [Source:HGNC Symbol;Acc:HGNC:30265]	-
ENSG00000174945	16.3476	0.977001	3.89934	0.00136958	0.0515624	AMZ1	7	2679522	2775500	+	7011	protein_coding	archaelysin family metallopeptidase 1 [Source:HGNC Symbol;Acc:HGNC:22231]	-
ENSG00000238260	16.3476	0.977001	3.89934	0.00136958	0.0515624	AL513320.1	1	3623190	3624743	-	622	antisense	novel transcript	-
ENSG00000260805	1.02348	15.6597	-3.78327	0.00136958	0.0515624	AC092803.2	1	212557833	212559731	-	1899	lincRNA	novel transcript	-
ENSG00000151892	74.5796	22.5116	1.72239	0.00137908	0.0518369	GFRA1	10	116056925	116273467	-	9678	protein_coding	GDNF family receptor alpha 1 [Source:HGNC Symbol;Acc:HGNC:4243]	-
ENSG00000105835	1098.24	2785.79	-1.3428	0.00139617	0.0523953	NAMPT	7	106248285	106286326	-	9049	protein_coding	nicotinamide phosphoribosyltransferase [Source:HGNC Symbol;Acc:HGNC:30092]	-
ENSG00000213928	19.4125	65.5807	-1.74995	0.00142216	0.0532855	IRF9	14	24161053	24166565	+	3794	protein_coding	interferon regulatory factor 9 [Source:HGNC Symbol;Acc:HGNC:6131]	IRF
ENSG00000196616	12.2612	1.38778e-17	6.63077	0.00143701	0.0533308	ADH1B	4	99304964	99352760	-	10777	protein_coding	alcohol dehydrogenase 1B (class I), beta polypeptide [Source:HGNC Symbol;Acc:HGNC:250]	-
ENSG00000260495	1.38778e-17	11.7443	-6.56971	0.00143701	0.0533308	AC009148.1	16	81310731	81313423	-	2693	antisense	novel transcript, antisense to GAN	-
ENSG00000213997	1.38778e-17	11.7443	-6.56971	0.00143701	0.0533308	PGAM1P7	X	46646594	46647330	-	737	processed_pseudogene	phosphoglycerate mutase 1 pseudogene 7 [Source:HGNC Symbol;Acc:HGNC:42454]	-
ENSG00000205045	1.38778e-17	11.7443	-6.56971	0.00143701	0.0533308	SLFN12L	17	35464249	35537861	-	4811	protein_coding	schlafen family member 12 like [Source:HGNC Symbol;Acc:HGNC:33920]	-
ENSG00000189233	1.38778e-17	11.7443	-6.56971	0.00143701	0.0533308	NUGGC	8	28021964	28083871	-	3959	protein_coding	nuclear GTPase, germinal center associated [Source:HGNC Symbol;Acc:HGNC:33550]	-
ENSG00000226004	1.38778e-17	11.7443	-6.56971	0.00143701	0.0533308	AL591468.1	6	137943079	137945802	-	573	lincRNA	novel transcript	-
ENSG00000116396	112.379	37.1943	1.5919	0.00144966	0.0537153	KCNC4	1	110211343	110283100	+	25042	protein_coding	potassium voltage-gated channel subfamily C member 4 [Source:HGNC Symbol;Acc:HGNC:6236]	-
ENSG00000060491	1067.59	2698.67	-1.33779	0.00145648	0.0538829	OGFR	20	62804835	62814000	+	4702	protein_coding	opioid growth factor receptor [Source:HGNC Symbol;Acc:HGNC:15768]	-
ENSG00000124226	1461.93	3687.3	-1.33462	0.00146195	0.0539797	RNF114	20	49936336	49953892	+	4344	protein_coding	ring finger protein 114 [Source:HGNC Symbol;Acc:HGNC:13094]	-
ENSG00000186472	16.3476	57.75	-1.81307	0.0014637	0.0539797	PCLO	7	82754013	83162930	-	22873	protein_coding	piccolo presynaptic cytomatrix protein [Source:HGNC Symbol;Acc:HGNC:13406]	-
ENSG00000057657	175.719	461.033	-1.39098	0.00149207	0.0549395	PRDM1	6	106086320	106109939	+	6392	protein_coding	PR/SET domain 1 [Source:HGNC Symbol;Acc:HGNC:9346]	zf-C2H2
ENSG00000251136	79.6877	220.238	-1.46524	0.00150113	0.0551865	AF117829.1	8	89609409	89757727	-	7481	lincRNA	uncharacterized LOC101929709 [Source:NCBI gene;Acc:101929709]	-
ENSG00000125826	1313.8	3305.55	-1.33107	0.00151392	0.0555228	RBCK1	20	407498	430966	+	4024	protein_coding	RANBP2-type and C3HC4-type zinc finger containing 1 [Source:HGNC Symbol;Acc:HGNC:15864]	-
ENSG00000142303	80.7093	25.4481	1.66021	0.00151501	0.0555228	ADAMTS10	19	8580242	8610735	-	5703	protein_coding	ADAM metallopeptidase with thrombospondin type 1 motif 10 [Source:HGNC Symbol;Acc:HGNC:13201]	-
ENSG00000110492	2396.71	6009.12	-1.32606	0.00152994	0.0559824	MDK	11	46380756	46383837	+	2196	protein_coding	midkine [Source:HGNC Symbol;Acc:HGNC:6972]	-
ENSG00000148175	1042.05	2622.32	-1.33132	0.00153664	0.0561401	STOM	9	121338988	121370304	-	3198	protein_coding	stomatin [Source:HGNC Symbol;Acc:HGNC:3383]	-
ENSG00000105974	8060.54	3219.41	1.32404	0.00153988	0.0561709	CAV1	7	116524785	116561184	+	4082	protein_coding	caveolin 1 [Source:HGNC Symbol;Acc:HGNC:1527]	-
ENSG00000083857	2734.86	1090.43	1.32647	0.00158943	0.0578884	FAT1	4	186587783	186726722	-	16177	protein_coding	FAT atypical cadherin 1 [Source:HGNC Symbol;Acc:HGNC:3595]	-
ENSG00000186479	2.04509	18.5962	-3.11024	0.00159793	0.0581078	RGS7BP	5	64506257	64612312	+	4379	protein_coding	regulator of G protein signaling 7 binding protein [Source:HGNC Symbol;Acc:HGNC:23271]	-
ENSG00000273151	46.9961	11.7443	1.98886	0.00160424	0.0582384	AC073957.3	7	879790	886547	-	6758	antisense	novel transcript, antisense to GET4	-
ENSG00000151651	42.9096	126.269	-1.55444	0.00160702	0.0582384	ADAM8	10	133262403	133276868	-	4780	protein_coding	ADAM metallopeptidase domain 8 [Source:HGNC Symbol;Acc:HGNC:215]	-
ENSG00000261884	9.19635	39.152	-2.07542	0.00160897	0.0582384	AC040162.1	16	67929614	67936017	-	5685	protein_coding	novel transcript	-
ENSG00000116717	3258.95	8123.42	-1.31765	0.00162042	0.0584714	GADD45A	1	67685061	67688338	+	2069	protein_coding	growth arrest and DNA damage inducible alpha [Source:HGNC Symbol;Acc:HGNC:4095]	-
ENSG00000158457	25.5422	83.1999	-1.69896	0.00162094	0.0584714	TSPAN33	7	129144892	129169697	+	2750	protein_coding	tetraspanin 33 [Source:HGNC Symbol;Acc:HGNC:28743]	-
ENSG00000163734	1445.59	3612.91	-1.32143	0.00162485	0.0584714	CXCL3	4	74036589	74038807	-	2219	protein_coding	C-X-C motif chemokine ligand 3 [Source:HGNC Symbol;Acc:HGNC:4604]	-
ENSG00000144369	343.264	130.184	1.39788	0.00162538	0.0584714	FAM171B	2	186693971	186765965	+	5826	protein_coding	family with sequence similarity 171 member B [Source:HGNC Symbol;Acc:HGNC:29412]	-
ENSG00000162670	92.9687	30.3424	1.61131	0.00164604	0.0588588	BRINP3	1	190097662	190478404	-	4287	protein_coding	BMP/retinoic acid inducible neural specific 3 [Source:HGNC Symbol;Acc:HGNC:22393]	-
ENSG00000041357	3816.75	9496.74	-1.31506	0.00164774	0.0588588	PSMA4	15	78540405	78552419	+	6996	protein_coding	proteasome subunit alpha 4 [Source:HGNC Symbol;Acc:HGNC:9533]	-
ENSG00000084734	4.08829	24.4693	-2.54605	0.0016487	0.0588588	GCKR	2	27496842	27523684	+	3146	protein_coding	glucokinase regulator [Source:HGNC Symbol;Acc:HGNC:4196]	-
ENSG00000178146	25.5422	3.91356	2.66727	0.0016487	0.0588588	AL672207.1	X	101778969	101780538	-	1570	processed_pseudogene	glycerol kinase (GK) pseudogene	-
ENSG00000249755	4.08829	24.4693	-2.54605	0.0016487	0.0588588	AC083829.1	4	88527160	88528170	+	657	processed_pseudogene	CD53 molecule (CD53) pseudogene	-
ENSG00000149451	382.085	145.846	1.38866	0.0016652	0.0593577	ADAM33	20	3667965	3682246	-	5834	protein_coding	ADAM metallopeptidase domain 33 [Source:HGNC Symbol;Acc:HGNC:15478]	-
ENSG00000105088	52.1041	13.702	1.91713	0.00167756	0.0597073	OLFM2	19	9853718	9936552	-	2500	protein_coding	olfactomedin 2 [Source:HGNC Symbol;Acc:HGNC:17189]	-
ENSG00000135919	7495.58	3019.73	1.31158	0.00170304	0.0605224	SERPINE2	2	223975112	224039319	-	8891	protein_coding	serpin family E member 2 [Source:HGNC Symbol;Acc:HGNC:8951]	-
ENSG00000139946	79.6877	25.4481	1.64186	0.00171636	0.0609035	PELI2	14	56117814	56301526	+	6278	protein_coding	pellino E3 ubiquitin protein ligase family member 2 [Source:HGNC Symbol;Acc:HGNC:8828]	-
ENSG00000178776	346.329	132.142	1.38918	0.0017313	0.061341	C5orf46	5	147880726	147906538	-	1232	protein_coding	chromosome 5 open reading frame 46 [Source:HGNC Symbol;Acc:HGNC:33768]	-
ENSG00000231445	32.6935	99.8402	-1.60703	0.0017451	0.0617354	TIMM8AP1	2	162077357	162077651	-	295	processed_pseudogene	translocase of inner mitochondrial membrane 8A pseudogene 1 [Source:HGNC Symbol;Acc:HGNC:17802]	-
ENSG00000005059	265.621	677.358	-1.35015	0.0017477	0.0617354	MCUB	4	109560205	109688726	+	3566	protein_coding	mitochondrial calcium uniporter dominant negative beta subunit [Source:HGNC Symbol;Acc:HGNC:26076]	-
ENSG00000139410	162.438	421.88	-1.37628	0.0017653	0.0622178	SDSL	12	113422237	113438276	+	2216	protein_coding	serine dehydratase like [Source:HGNC Symbol;Acc:HGNC:30404]	-
ENSG00000233695	62.3203	17.6174	1.81521	0.00176666	0.0622178	GAS6-AS1	13	113815630	113845744	+	7169	antisense	GAS6 antisense RNA 1 [Source:HGNC Symbol;Acc:HGNC:39826]	-
ENSG00000163359	33560	13603	1.30281	0.00178637	0.0628174	COL6A3	2	237324003	237414375	-	19633	protein_coding	collagen type VI alpha 3 chain [Source:HGNC Symbol;Acc:HGNC:2213]	-
ENSG00000178502	49.0393	12.7232	1.9358	0.00180693	0.0633507	KLHL11	17	41853545	41865431	-	2383	protein_coding	kelch like family member 11 [Source:HGNC Symbol;Acc:HGNC:19008]	-
ENSG00000100427	49.0393	12.7232	1.9358	0.00180693	0.0633507	MLC1	22	50059391	50085902	-	4297	protein_coding	megalencephalic leukoencephalopathy with subcortical cysts 1 [Source:HGNC Symbol;Acc:HGNC:17082]	-
ENSG00000158352	76.6229	24.4693	1.64166	0.00182272	0.0638087	SHROOM4	X	50591647	50814302	-	10333	protein_coding	shroom family member 4 [Source:HGNC Symbol;Acc:HGNC:29215]	-
ENSG00000076944	97.0551	257.434	-1.40621	0.00182843	0.0639133	STXBP2	19	7636881	7647873	+	6036	protein_coding	syntaxin binding protein 2 [Source:HGNC Symbol;Acc:HGNC:11445]	-
ENSG00000072952	248.254	92.9883	1.41545	0.00183896	0.0641859	MRVI1	11	10573091	10693988	-	7700	protein_coding	murine retrovirus integration site 1 homolog [Source:HGNC Symbol;Acc:HGNC:7237]	-
ENSG00000146674	8419.12	3417.14	1.30085	0.00184771	0.064387	IGFBP3	7	45912245	45921874	-	4571	protein_coding	insulin like growth factor binding protein 3 [Source:HGNC Symbol;Acc:HGNC:5472]	-
ENSG00000244564	57.2122	158.571	-1.46878	0.00185022	0.064387	AC096888.1	3	64445231	64454832	+	565	lincRNA	uncharacterized LOC101929316 [Source:NCBI gene;Acc:101929316]	-
ENSG00000158008	32.6935	6.8501	2.23377	0.00185899	0.0645666	EXTL1	1	26019884	26036464	+	4537	protein_coding	exostosin like glycosyltransferase 1 [Source:HGNC Symbol;Acc:HGNC:3515]	-
ENSG00000237943	15.326	53.8346	-1.8044	0.00186088	0.0645666	PRKCQ-AS1	10	6580419	6616452	+	3892	processed_transcript	PRKCQ antisense RNA 1 [Source:HGNC Symbol;Acc:HGNC:44689]	-
ENSG00000149294	250.297	93.9672	1.41218	0.0018765	0.0650123	NCAM1	11	112961247	113278436	+	12737	protein_coding	neural cell adhesion molecule 1 [Source:HGNC Symbol;Acc:HGNC:7656]	-
ENSG00000164099	2806.38	1136.44	1.30409	0.00189064	0.0654056	PRSS12	4	118280038	118353003	-	5725	protein_coding	serine protease 12 [Source:HGNC Symbol;Acc:HGNC:9477]	-
ENSG00000102385	229.865	86.1364	1.41474	0.0019033	0.0657467	DRP2	X	101219769	101264497	+	8187	protein_coding	dystrophin related protein 2 [Source:HGNC Symbol;Acc:HGNC:3032]	-
ENSG00000197568	19.4125	63.623	-1.70631	0.00191984	0.0662204	HHLA3	1	70354805	70385339	+	1222	protein_coding	HERV-H LTR-associating 3 [Source:HGNC Symbol;Acc:HGNC:4906]	-
ENSG00000259207	680.397	270.159	1.33215	0.00195586	0.0673636	ITGB3	17	47253846	47311816	+	4394	protein_coding	integrin subunit beta 3 [Source:HGNC Symbol;Acc:HGNC:6156]	-
ENSG00000174469	130.768	46.0039	1.50458	0.00196458	0.0675649	CNTNAP2	7	146116002	148420998	+	16666	protein_coding	contactin associated protein like 2 [Source:HGNC Symbol;Acc:HGNC:13830]	-
ENSG00000198774	29.6286	5.87126	2.31041	0.00199893	0.0685452	RASSF9	12	85800697	85836570	-	5682	protein_coding	Ras association domain family member 9 [Source:HGNC Symbol;Acc:HGNC:15739]	-
ENSG00000232284	29.6286	5.87126	2.31041	0.00199893	0.0685452	GNG12-AS1	1	67832303	68202987	+	3465	antisense	GNG12 antisense RNA 1 [Source:HGNC Symbol;Acc:HGNC:43938]	-
ENSG00000276386	51.0825	13.702	1.88863	0.00201103	0.0688593	CNTNAP3P2	9	67059560	67293468	+	3861	unprocessed_pseudogene	contactin associated protein-like 3 pseudogene 2 [Source:HGNC Symbol;Acc:HGNC:49589]	-
ENSG00000001617	9.19635	38.1731	-2.03902	0.00202491	0.069122	SEMA3F	3	50155045	50189075	+	4826	protein_coding	semaphorin 3F [Source:HGNC Symbol;Acc:HGNC:10728]	-
ENSG00000163739	21742	53033.7	-1.28642	0.00202742	0.069122	CXCL1	4	73869393	73871242	+	1296	protein_coding	C-X-C motif chemokine ligand 1 [Source:HGNC Symbol;Acc:HGNC:4602]	-
ENSG00000179021	356.545	889.767	-1.31905	0.00202754	0.069122	C3orf38	3	88149743	88168729	+	3478	protein_coding	chromosome 3 open reading frame 38 [Source:HGNC Symbol;Acc:HGNC:28384]	-
ENSG00000135148	954.189	2344.33	-1.29672	0.00203319	0.0692013	TRAFD1	12	112125501	112153609	+	3940	protein_coding	TRAF-type zinc finger domain containing 1 [Source:HGNC Symbol;Acc:HGNC:24808]	-
ENSG00000176842	77.6445	208.492	-1.42363	0.00203577	0.0692013	IRX5	16	54930862	54934485	+	2845	protein_coding	iroquois homeobox 5 [Source:HGNC Symbol;Acc:HGNC:14361]	Homeobox
ENSG00000123191	269.708	102.777	1.39076	0.00204506	0.0694165	ATP7B	13	51930436	52012125	-	9671	protein_coding	ATPase copper transporting beta [Source:HGNC Symbol;Acc:HGNC:870]	-
ENSG00000127241	382.085	148.782	1.35993	0.00206039	0.069836	MASP1	3	187217285	187292022	-	13161	protein_coding	mannan binding lectin serine peptidase 1 [Source:HGNC Symbol;Acc:HGNC:6901]	-
ENSG00000035403	9053.54	3718.62	1.28368	0.00210946	0.0713959	VCL	10	73995193	74121363	+	9992	protein_coding	vinculin [Source:HGNC Symbol;Acc:HGNC:12665]	-
ENSG00000021355	564.954	1391.91	-1.30068	0.00211471	0.0714705	SERPINB1	6	2832332	2842006	-	3094	protein_coding	serpin family B member 1 [Source:HGNC Symbol;Acc:HGNC:3311]	-
ENSG00000256029	15.326	0.977001	3.80696	0.00213372	0.0717846	SNHG28	1	159834474	159873053	-	8100	protein_coding	small nucleolar RNA host gene 28 [Source:NCBI gene;Acc:284677]	-
ENSG00000150510	1.02348	14.6809	-3.69092	0.00213372	0.0717846	FAM124A	13	51222334	51284241	+	6702	protein_coding	family with sequence similarity 124 member A [Source:HGNC Symbol;Acc:HGNC:26413]	-
ENSG00000187837	137.92	354.34	-1.36053	0.00213665	0.0717846	HIST1H1C	6	26055787	26056428	-	642	protein_coding	histone cluster 1 H1 family member c [Source:HGNC Symbol;Acc:HGNC:4716]	-
ENSG00000253159	280.946	107.671	1.3826	0.00214218	0.0717846	PCDHGA12	5	141430589	141512979	+	4815	protein_coding	protocadherin gamma subfamily A, 12 [Source:HGNC Symbol;Acc:HGNC:8699]	-
ENSG00000183153	5.1099	27.4058	-2.39542	0.00214237	0.0717846	GJD3	17	40362931	40363815	-	885	protein_coding	gap junction protein delta 3 [Source:HGNC Symbol;Acc:HGNC:19147]	-
ENSG00000270426	5.1099	27.4058	-2.39542	0.00214237	0.0717846	AC099343.2	4	184471924	184472609	-	686	sense_intronic	novel transcript, sense intronic to IRF2	-
ENSG00000253368	1366.92	555.981	1.29762	0.00216938	0.0725861	TRNP1	1	26993707	27000898	+	1976	protein_coding	TMF1-regulated nuclear protein 1 [Source:HGNC Symbol;Acc:HGNC:34348]	-
ENSG00000079257	864.287	2111.36	-1.28847	0.00219902	0.0734731	LXN	3	158645822	158672693	-	1504	protein_coding	latexin [Source:HGNC Symbol;Acc:HGNC:13347]	-
ENSG00000253537	34.7367	7.82895	2.1315	0.00220539	0.0734766	PCDHGA7	5	141382739	141512979	+	5443	protein_coding	protocadherin gamma subfamily A, 7 [Source:HGNC Symbol;Acc:HGNC:8705]	-
ENSG00000175084	8.17473	35.2366	-2.09144	0.00220539	0.0734766	DES	2	219418377	219426739	+	2464	protein_coding	desmin [Source:HGNC Symbol;Acc:HGNC:2770]	-
ENSG00000246859	149.157	53.8346	1.46803	0.00221421	0.0736657	STARD4-AS1	5	111512226	111739726	+	5647	antisense	STARD4 antisense RNA 1 [Source:HGNC Symbol;Acc:HGNC:44117]	-
ENSG00000114948	2376.28	976.884	1.28233	0.00226624	0.0751838	ADAM23	2	206443539	206621130	+	6421	protein_coding	ADAM metallopeptidase domain 23 [Source:HGNC Symbol;Acc:HGNC:202]	-
ENSG00000204103	4.08829	23.4905	-2.48746	0.00227587	0.0751838	MAFB	20	40685848	40689240	-	3393	protein_coding	MAF bZIP transcription factor B [Source:HGNC Symbol;Acc:HGNC:6408]	TF_bZIP
ENSG00000172572	24.5205	3.91356	2.60867	0.00227587	0.0751838	PDE3A	12	20369245	20684381	+	8398	protein_coding	phosphodiesterase 3A [Source:HGNC Symbol;Acc:HGNC:8778]	-
ENSG00000104894	24.5205	3.91356	2.60867	0.00227587	0.0751838	CD37	19	49335171	49343335	+	4161	protein_coding	CD37 molecule [Source:HGNC Symbol;Acc:HGNC:1666]	-
ENSG00000273599	24.5205	3.91356	2.60867	0.00227587	0.0751838	AL731571.1	10	124996064	125001491	+	5428	antisense	novel transcript, antisense to CTBP2	-
ENSG00000154864	89.9038	30.3424	1.56301	0.0022891	0.0755029	PIEZO2	18	10666483	11148762	-	14796	protein_coding	piezo type mechanosensitive ion channel component 2 [Source:HGNC Symbol;Acc:HGNC:26270]	-
ENSG00000153029	192.065	481.589	-1.32566	0.00229658	0.0755029	MR1	1	181033425	181061938	+	9348	protein_coding	major histocompatibility complex, class I-related [Source:HGNC Symbol;Acc:HGNC:4975]	-
ENSG00000067066	1796	4349	-1.27584	0.00229665	0.0755029	SP100	2	230415942	230544090	+	12618	protein_coding	SP100 nuclear antigen [Source:HGNC Symbol;Acc:HGNC:11206]	SAND
ENSG00000103490	225.778	563.812	-1.31984	0.0022984	0.0755029	PYCARD	16	31201485	31203450	-	1661	protein_coding	PYD and CARD domain containing [Source:HGNC Symbol;Acc:HGNC:16608]	-
ENSG00000138623	6402.46	2650.71	1.27221	0.00232652	0.0763197	SEMA7A	15	74409289	74433958	-	3800	protein_coding	semaphorin 7A (John Milton Hagen blood group) [Source:HGNC Symbol;Acc:HGNC:10741]	-
ENSG00000177508	81.7309	216.323	-1.4029	0.00233332	0.0764358	IRX3	16	54283304	54286763	-	2911	protein_coding	iroquois homeobox 3 [Source:HGNC Symbol;Acc:HGNC:14360]	Homeobox
ENSG00000100918	67.4283	182.063	-1.43138	0.00235403	0.0770065	REC8	14	24171853	24180257	+	3844	protein_coding	REC8 meiotic recombination protein [Source:HGNC Symbol;Acc:HGNC:16879]	-
ENSG00000225265	2.04509	17.6174	-3.03277	0.00236482	0.0772181	TAF1A-AS1	1	222589825	222593032	+	1450	antisense	TAF1A antisense RNA 1 [Source:HGNC Symbol;Acc:HGNC:40573]	-
ENSG00000154258	21.4557	2.93471	2.81731	0.00237037	0.0772181	ABCA9	17	68974488	69061064	-	9139	protein_coding	ATP binding cassette subfamily A member 9 [Source:HGNC Symbol;Acc:HGNC:39]	-
ENSG00000204291	3.06669	20.5539	-2.69674	0.00237037	0.0772181	COL15A1	9	98943179	99070792	+	6653	protein_coding	collagen type XV alpha 1 chain [Source:HGNC Symbol;Acc:HGNC:2192]	-
ENSG00000157214	39.8448	113.544	-1.50795	0.00238391	0.0775505	STEAP2	7	90167590	90238137	+	8715	protein_coding	STEAP2 metalloreductase [Source:HGNC Symbol;Acc:HGNC:17885]	-
ENSG00000155363	1095.17	2649.73	-1.27459	0.00238719	0.0775505	MOV10	1	112673141	112700746	+	6509	protein_coding	Mov10 RISC complex RNA helicase [Source:HGNC Symbol;Acc:HGNC:7200]	-
ENSG00000198133	7.15312	32.3001	-2.15592	0.00240987	0.0779145	TMEM229B	14	67447084	67533739	-	6377	protein_coding	transmembrane protein 229B [Source:HGNC Symbol;Acc:HGNC:20130]	-
ENSG00000164379	7.15312	32.3001	-2.15592	0.00240987	0.0779145	FOXQ1	6	1312440	1314748	+	2309	protein_coding	forkhead box Q1 [Source:HGNC Symbol;Acc:HGNC:20951]	Fork
ENSG00000089472	125.66	45.025	1.47809	0.00241093	0.0779145	HEPH	X	66162549	66268867	+	7113	protein_coding	hephaestin [Source:HGNC Symbol;Acc:HGNC:4866]	-
ENSG00000145934	55.169	15.6597	1.80839	0.00241918	0.0779145	TENM2	5	167284799	168264157	+	11042	protein_coding	teneurin transmembrane protein 2 [Source:HGNC Symbol;Acc:HGNC:29943]	-
ENSG00000106780	272.773	105.713	1.36646	0.00242152	0.0779145	MEGF9	9	120600813	120714470	-	6298	protein_coding	multiple EGF like domains 9 [Source:HGNC Symbol;Acc:HGNC:3234]	-
ENSG00000176597	167.546	61.6654	1.44013	0.00242704	0.0779145	B3GNT5	3	183253244	183298504	+	8140	protein_coding	UDP-GlcNAc:betaGal beta-1,3-N-acetylglucosaminyltransferase 5 [Source:HGNC Symbol;Acc:HGNC:15684]	-
ENSG00000187479	11.2396	1.38778e-17	6.50657	0.00243493	0.0779145	C11orf96	11	43942505	43944338	+	1834	protein_coding	chromosome 11 open reading frame 96 [Source:HGNC Symbol;Acc:HGNC:38675]	-
ENSG00000065320	1.38778e-17	10.7655	-6.44556	0.00243493	0.0779145	NTN1	17	9021542	9244000	+	6383	protein_coding	netrin 1 [Source:HGNC Symbol;Acc:HGNC:8029]	-
ENSG00000232814	11.2396	1.38778e-17	6.50657	0.00243493	0.0779145	COL4A2-AS1	13	110502575	110508179	-	540	antisense	COL4A2 antisense RNA 1 [Source:HGNC Symbol;Acc:HGNC:40156]	-
ENSG00000269243	1.38778e-17	10.7655	-6.44556	0.00243493	0.0779145	AC008894.2	19	16123661	16139892	-	3927	antisense	novel transcript, antisense RAB8A	-
ENSG00000235821	1.38778e-17	10.7655	-6.44556	0.00243493	0.0779145	IFITM4P	6	29750729	29751148	-	420	processed_pseudogene	interferon induced transmembrane protein 4 pseudogene [Source:HGNC Symbol;Acc:HGNC:21669]	-
ENSG00000151388	2433.49	1007.23	1.27253	0.00243832	0.0779166	ADAMTS12	5	33523535	33892192	-	9778	protein_coding	ADAM metallopeptidase with thrombospondin type 1 motif 12 [Source:HGNC Symbol;Acc:HGNC:14605]	-
ENSG00000072736	162.438	59.7077	1.44194	0.00245423	0.0783184	NFATC3	16	68084751	68229259	+	8806	protein_coding	nuclear factor of activated T cells 3 [Source:HGNC Symbol;Acc:HGNC:7777]	RHD
ENSG00000152056	132.812	47.9615	1.46696	0.0024608	0.0784213	AP1S3	2	223751686	223838027	-	4284	protein_coding	adaptor related protein complex 1 subunit sigma 3 [Source:HGNC Symbol;Acc:HGNC:18971]	-
ENSG00000188641	787.666	1905.81	-1.27462	0.00248353	0.0790383	DPYD	1	97077743	97995000	-	7131	protein_coding	dihydropyrimidine dehydrogenase [Source:HGNC Symbol;Acc:HGNC:3012]	-
ENSG00000140937	12057.1	5031.25	1.26087	0.0025029	0.0795275	CDH11	16	64943753	65126112	-	13381	protein_coding	cadherin 11 [Source:HGNC Symbol;Acc:HGNC:1750]	-
ENSG00000030419	51.0825	139.973	-1.45208	0.00250568	0.0795275	IKZF2	2	212999691	213152427	-	12240	protein_coding	IKAROS family zinc finger 2 [Source:HGNC Symbol;Acc:HGNC:13177]	zf-C2H2
ENSG00000116133	2417.14	1004.29	1.26701	0.00254434	0.0806396	DHCR24	1	54849627	54887271	-	6290	protein_coding	24-dehydrocholesterol reductase [Source:HGNC Symbol;Acc:HGNC:2859]	-
ENSG00000262576	36.7799	8.80779	2.04627	0.00255104	0.0806396	PCDHGA4	5	141355025	141512979	+	4887	protein_coding	protocadherin gamma subfamily A, 4 [Source:HGNC Symbol;Acc:HGNC:8702]	-
ENSG00000227199	9.19635	37.1943	-2.00166	0.00255104	0.0806396	ST7-AS1	7	116952446	116954334	-	1889	antisense	ST7 antisense RNA 1 [Source:HGNC Symbol;Acc:HGNC:16000]	-
ENSG00000164251	202.281	77.3268	1.38584	0.00257702	0.0813514	F2RL1	5	76818933	76835315	+	2958	protein_coding	F2R like trypsin receptor 1 [Source:HGNC Symbol;Acc:HGNC:3538]	-
ENSG00000198523	232.93	90.0518	1.3698	0.00259203	0.0817152	PLN	6	118548298	118560730	+	2001	protein_coding	phospholamban [Source:HGNC Symbol;Acc:HGNC:9080]	-
ENSG00000121005	79.6877	208.492	-1.38621	0.00260119	0.0818938	CRISPLD1	8	74984515	75034558	+	4543	protein_coding	cysteine rich secretory protein LCCL domain containing 1 [Source:HGNC Symbol;Acc:HGNC:18206]	-
ENSG00000164855	96.0335	33.2789	1.5253	0.00263095	0.0827197	TMEM184A	7	1542235	1560821	-	7805	protein_coding	transmembrane protein 184A [Source:HGNC Symbol;Acc:HGNC:28797]	-
ENSG00000100902	90.9254	234.921	-1.36824	0.00263801	0.0827511	PSMA6	14	35278633	35317493	+	6506	protein_coding	proteasome subunit alpha 6 [Source:HGNC Symbol;Acc:HGNC:9535]	-
ENSG00000174669	28.607	5.87126	2.26001	0.002639	0.0827511	SLC29A2	11	66362521	66372214	-	2720	protein_coding	solute carrier family 29 member 2 [Source:HGNC Symbol;Acc:HGNC:11004]	-
ENSG00000205413	190.022	470.822	-1.30847	0.00264516	0.0828334	SAMD9	7	93099513	93118023	-	6855	protein_coding	sterile alpha motif domain containing 9 [Source:HGNC Symbol;Acc:HGNC:1348]	-
ENSG00000006118	4661.63	11113.8	-1.25342	0.00265423	0.0830066	TMEM132A	11	60924463	60937159	+	7271	protein_coding	transmembrane protein 132A [Source:HGNC Symbol;Acc:HGNC:31092]	-
ENSG00000133943	128.725	324.974	-1.33521	0.00269812	0.0842668	DGLUCY	14	91060333	91225632	+	7212	protein_coding	D-glutamate cyclase [Source:HGNC Symbol;Acc:HGNC:20498]	-
ENSG00000166897	539.414	219.259	1.29825	0.00270383	0.0842693	ELFN2	22	37367960	37427470	-	8782	protein_coding	extracellular leucine rich repeat and fibronectin type III domain containing 2 [Source:HGNC Symbol;Acc:HGNC:29396]	-
ENSG00000144366	583.343	1403.66	-1.2666	0.00270741	0.0842693	GULP1	2	188291669	188595931	+	11979	protein_coding	GULP, engulfment adaptor PTB domain containing 1 [Source:HGNC Symbol;Acc:HGNC:18649]	-
ENSG00000115392	206.368	508.018	-1.29916	0.00270898	0.0842693	FANCL	2	58159243	58241372	-	2412	protein_coding	FA complementation group L [Source:HGNC Symbol;Acc:HGNC:20748]	-
ENSG00000164023	1008.33	416.985	1.27364	0.00275261	0.0855134	SGMS2	4	107824563	107915047	+	7635	protein_coding	sphingomyelin synthase 2 [Source:HGNC Symbol;Acc:HGNC:28395]	-
ENSG00000226742	262.557	642.119	-1.28982	0.00277807	0.08619	HSBP1L1	18	79964561	79970822	+	2056	protein_coding	heat shock factor binding protein 1 like 1 [Source:HGNC Symbol;Acc:HGNC:37243]	-
ENSG00000137727	91.9471	235.899	-1.35814	0.00280585	0.0869367	ARHGAP20	11	110577042	110713189	-	7125	protein_coding	Rho GTPase activating protein 20 [Source:HGNC Symbol;Acc:HGNC:18357]	-
ENSG00000281183	33.7151	7.82895	2.08859	0.00281747	0.087	NPTN-IT1	15	73567012	73569294	-	2283	sense_intronic	NPTN intronic transcript 1 [Source:HGNC Symbol;Acc:HGNC:45091]	-
ENSG00000152689	8.17473	34.2577	-2.05094	0.00281747	0.087	RASGRP3	2	33436324	33564750	+	11118	protein_coding	RAS guanyl releasing protein 3 [Source:HGNC Symbol;Acc:HGNC:14545]	-
ENSG00000133216	679.375	278.969	1.28371	0.00282008	0.087	EPHB2	1	22710839	22921500	+	12516	protein_coding	EPH receptor B2 [Source:HGNC Symbol;Acc:HGNC:3393]	-
ENSG00000171724	981.773	407.197	1.26939	0.00282273	0.087	VAT1L	16	77788530	77980107	+	4137	protein_coding	vesicle amine transport 1 like [Source:HGNC Symbol;Acc:HGNC:29315]	-
ENSG00000113070	1774.55	741.961	1.25789	0.00284092	0.0874459	HBEGF	5	140332843	140346631	-	3018	protein_coding	heparin binding EGF like growth factor [Source:HGNC Symbol;Acc:HGNC:3059]	-
ENSG00000130224	358.588	867.253	-1.27384	0.00287111	0.0882594	LRCH2	X	115110616	115234072	-	4929	protein_coding	leucine rich repeats and calponin homology domain containing 2 [Source:HGNC Symbol;Acc:HGNC:29292]	-
ENSG00000225978	5.1099	25.4481	-2.28901	0.00288962	0.0885666	HAR1A	20	63102205	63104386	+	1882	lincRNA	highly accelerated region 1A [Source:HGNC Symbol;Acc:HGNC:33117]	-
ENSG00000218336	1697.92	710.639	1.25643	0.00288988	0.0885666	TENM3	4	182143987	182803024	+	11983	protein_coding	teneurin transmembrane protein 3 [Source:HGNC Symbol;Acc:HGNC:29944]	-
ENSG00000160588	38.8231	9.78664	1.97403	0.00289243	0.0885666	MPZL3	11	118226690	118252350	-	3968	protein_coding	myelin protein zero like 3 [Source:HGNC Symbol;Acc:HGNC:27279]	-
ENSG00000178301	27.5854	83.1999	-1.58845	0.00291676	0.0891952	AQP11	11	77589391	77610355	+	2396	protein_coding	aquaporin 11 [Source:HGNC Symbol;Acc:HGNC:19940]	-
ENSG00000137486	102.163	36.2154	1.4929	0.00296731	0.0906228	ARRB1	11	75264182	75351705	-	5828	protein_coding	arrestin beta 1 [Source:HGNC Symbol;Acc:HGNC:711]	-
ENSG00000150907	89.9038	31.3212	1.51739	0.00298212	0.0909566	FOXO1	13	40469953	40666597	-	6232	protein_coding	forkhead box O1 [Source:HGNC Symbol;Acc:HGNC:3819]	Fork
ENSG00000165084	19.4125	60.6865	-1.63828	0.00301995	0.0919908	C8orf34	8	68330722	68819022	+	10499	protein_coding	chromosome 8 open reading frame 34 [Source:HGNC Symbol;Acc:HGNC:30905]	-
ENSG00000231925	2208.73	5209.4	-1.23785	0.00304614	0.0926683	TAPBP	6	33299694	33314387	-	5056	protein_coding	TAP binding protein [Source:HGNC Symbol;Acc:HGNC:11566]	-
ENSG00000172159	84.7958	29.3635	1.52585	0.00305345	0.0927703	FRMD3	9	83242990	83538546	-	6486	protein_coding	FERM domain containing 3 [Source:HGNC Symbol;Acc:HGNC:24125]	-
ENSG00000121900	342.242	822.227	-1.26422	0.00305814	0.0927927	TMEM54	1	32894594	32901438	-	1417	protein_coding	transmembrane protein 54 [Source:HGNC Symbol;Acc:HGNC:24143]	-
ENSG00000163755	517.96	1235.3	-1.25375	0.00307535	0.0931941	HPS3	3	149129584	149173732	+	6256	protein_coding	HPS3, biogenesis of lysosomal organelles complex 2 subunit 1 [Source:HGNC Symbol;Acc:HGNC:15597]	-
ENSG00000168310	292.183	703.787	-1.26792	0.0030804	0.0932269	IRF2	4	184387713	184474580	-	3116	protein_coding	interferon regulatory factor 2 [Source:HGNC Symbol;Acc:HGNC:6117]	IRF
ENSG00000235863	26.5638	80.2634	-1.59088	0.00313105	0.0946376	B3GALT4	6	33277132	33284832	+	2356	protein_coding	beta-1,3-galactosyltransferase 4 [Source:HGNC Symbol;Acc:HGNC:919]	-
ENSG00000282936	23.4989	3.91356	2.54759	0.00314942	0.0949483	AC004706.3	17	6636780	6640316	-	3537	TEC	TEC	-
ENSG00000284879	4.08829	22.5116	-2.42639	0.00314942	0.0949483	AC133644.3	2	87455476	87767359	+	3849	processed_transcript	novel transcript	-
ENSG00000163328	205.346	80.2634	1.35383	0.00318027	0.0957551	GPR155	2	174431571	174487094	-	7769	protein_coding	G protein-coupled receptor 155 [Source:HGNC Symbol;Acc:HGNC:22951]	-
ENSG00000134242	35.7583	8.80779	2.00577	0.00321704	0.0967381	PTPN22	1	113813811	113871759	-	4503	protein_coding	protein tyrosine phosphatase, non-receptor type 22 [Source:HGNC Symbol;Acc:HGNC:9652]	-
ENSG00000154134	221.692	536.404	-1.2743	0.00324024	0.097311	ROBO3	11	124865386	124881470	+	7026	protein_coding	roundabout guidance receptor 3 [Source:HGNC Symbol;Acc:HGNC:13433]	-
ENSG00000115464	1294.39	546.193	1.24459	0.00325378	0.0975927	USP34	2	61187463	61470769	-	18125	protein_coding	ubiquitin specific peptidase 34 [Source:HGNC Symbol;Acc:HGNC:20066]	-
ENSG00000135083	195.13	76.348	1.35229	0.00328226	0.0983209	CCNJL	5	160249106	160345396	-	9209	protein_coding	cyclin J like [Source:HGNC Symbol;Acc:HGNC:25876]	-
ENSG00000100271	117.487	292.672	-1.31589	0.00331864	0.099284	TTLL1	22	43039644	43089428	-	1749	protein_coding	tubulin tyrosine ligase like 1 [Source:HGNC Symbol;Acc:HGNC:1312]	-
ENSG00000029153	1939.03	4536.94	-1.22634	0.00333929	0.099344	ARNTL2	12	27332854	27425289	+	6983	protein_coding	aryl hydrocarbon receptor nuclear translocator like 2 [Source:HGNC Symbol;Acc:HGNC:18984]	bHLH
ENSG00000112499	1.02348	13.702	-3.59226	0.00334606	0.099344	SLC22A2	6	160171061	160277638	-	6171	protein_coding	solute carrier family 22 member 2 [Source:HGNC Symbol;Acc:HGNC:10966]	-
ENSG00000276980	1.02348	13.702	-3.59226	0.00334606	0.099344	AC008760.2	19	6716386	6717742	-	1357	sense_intronic	novel transcript, sense intronic C3	-
ENSG00000197721	1.02348	13.702	-3.59226	0.00334606	0.099344	CR1L	1	207645113	207738416	+	2768	protein_coding	complement C3b/C4b receptor 1 like [Source:HGNC Symbol;Acc:HGNC:2335]	-
ENSG00000140284	1.02348	13.702	-3.59226	0.00334606	0.099344	SLC27A2	15	50182196	50236395	+	2802	protein_coding	solute carrier family 27 member 2 [Source:HGNC Symbol;Acc:HGNC:10996]	-
ENSG00000101342	1.02348	13.702	-3.59226	0.00334606	0.099344	TLDC2	20	36876121	36894235	+	2553	protein_coding	TBC/LysM-associated domain containing 2 [Source:HGNC Symbol;Acc:HGNC:16112]	-
ENSG00000169682	20.4341	2.93471	2.74734	0.00338513	0.10025	SPNS1	16	28974221	28984548	+	3792	protein_coding	sphingolipid transporter 1 (putative) [Source:HGNC Symbol;Acc:HGNC:30621]	-
ENSG00000181798	3.06669	19.5751	-2.62679	0.00338513	0.10025	LINC00471	2	231508426	231514339	-	1282	lincRNA	long intergenic non-protein coding RNA 471 [Source:HGNC Symbol;Acc:HGNC:28668]	-
ENSG00000164300	255.405	101.798	1.32598	0.0034018	0.100617	SERINC5	5	80111651	80256079	-	9570	protein_coding	serine incorporator 5 [Source:HGNC Symbol;Acc:HGNC:18825]	-
ENSG00000165124	539.414	224.153	1.26642	0.00341552	0.100895	SVEP1	9	110365251	110579880	-	14190	protein_coding	sushi, von Willebrand factor type A, EGF and pentraxin domain containing 1 [Source:HGNC Symbol;Acc:HGNC:15985]	-
ENSG00000171345	5773.14	2476.47	1.22103	0.00344318	0.101585	KRT19	17	41523617	41528308	-	2336	protein_coding	keratin 19 [Source:HGNC Symbol;Acc:HGNC:6436]	-
ENSG00000185972	27.5854	5.87126	2.20777	0.00348955	0.102351	CCIN	9	36169394	36171334	+	1941	protein_coding	calicin [Source:HGNC Symbol;Acc:HGNC:1568]	-
ENSG00000267769	27.5854	5.87126	2.20777	0.00348955	0.102351	AC011498.6	19	4454014	4455286	+	510	antisense	novel transcript, antisense to UBX6	-
ENSG00000164418	502.636	209.471	1.26225	0.00349454	0.102351	GRIK2	6	101181257	102070083	+	7585	protein_coding	glutamate ionotropic receptor kainate type subunit 2 [Source:HGNC Symbol;Acc:HGNC:4580]	-
ENSG00000124201	825.466	1935.17	-1.22906	0.00350277	0.102351	ZNFX1	20	49237946	49278426	-	9340	protein_coding	zinc finger NFX1-type containing 1 [Source:HGNC Symbol;Acc:HGNC:29271]	-
ENSG00000091986	9873.9	4248.18	1.21675	0.00350942	0.102351	CCDC80	3	112596794	112649530	-	13071	protein_coding	coiled-coil domain containing 80 [Source:HGNC Symbol;Acc:HGNC:30649]	-
ENSG00000151632	17.3693	1.95585	3.07023	0.00351516	0.102351	AKR1C2	10	4987400	5018031	-	6461	protein_coding	aldo-keto reductase family 1 member C2 [Source:HGNC Symbol;Acc:HGNC:385]	-
ENSG00000205403	2.04509	16.6386	-2.95091	0.00351516	0.102351	CFI	4	109740694	109802179	-	4875	protein_coding	complement factor I [Source:HGNC Symbol;Acc:HGNC:5394]	-
ENSG00000100593	2.04509	16.6386	-2.95091	0.00351516	0.102351	ISM2	14	77474394	77498850	-	4131	protein_coding	isthmin 2 [Source:HGNC Symbol;Acc:HGNC:23176]	-
ENSG00000173626	2.04509	16.6386	-2.95091	0.00351516	0.102351	TRAPPC3L	6	116494989	116545610	-	2757	protein_coding	trafficking protein particle complex 3 like [Source:HGNC Symbol;Acc:HGNC:21090]	-
ENSG00000254458	17.3693	1.95585	3.07023	0.00351516	0.102351	AP001107.3	11	66312853	66319237	+	544	antisense	novel transcript	-
ENSG00000254535	203.303	80.2634	1.33941	0.00351716	0.102351	PABPC4L	4	134196333	134201748	-	4944	protein_coding	poly(A) binding protein cytoplasmic 4 like [Source:HGNC Symbol;Acc:HGNC:31955]	-
ENSG00000115963	3814.71	8857.55	-1.21531	0.00355587	0.103349	RND3	2	150468195	150539011	-	3594	protein_coding	Rho family GTPase 3 [Source:HGNC Symbol;Acc:HGNC:671]	-
ENSG00000283959	8.17473	33.2789	-2.00928	0.00360343	0.104602	AP002851.1	8	102656464	102687118	+	2130	bidirectional_promoter_lncRNA	vegetative cell wall protein gp1-like [Source:NCBI gene;Acc:101927245]	-
ENSG00000219607	55.169	16.6386	1.72159	0.00362946	0.105227	PPP1R3G	6	5084581	5089487	+	4907	protein_coding	protein phosphatase 1 regulatory subunit 3G [Source:HGNC Symbol;Acc:HGNC:14945]	-
ENSG00000147416	1416.98	3293.81	-1.21687	0.00363812	0.105348	ATP6V1B2	8	20197367	20226819	+	7816	protein_coding	ATPase H+ transporting V1 subunit B2 [Source:HGNC Symbol;Acc:HGNC:854]	-
ENSG00000158773	543.5	1274.45	-1.22934	0.00366837	0.106093	USF1	1	161039251	161045977	-	2336	protein_coding	upstream transcription factor 1 [Source:HGNC Symbol;Acc:HGNC:12593]	bHLH
ENSG00000285106	79.6877	201.64	-1.33803	0.00369892	0.106845	AC016831.6	7	130791264	131110161	-	11088	lincRNA	novel transcript	-
ENSG00000165821	187.979	74.3903	1.33587	0.00371776	0.107257	SALL2	14	21521081	21537216	-	5382	protein_coding	spalt like transcription factor 2 [Source:HGNC Symbol;Acc:HGNC:10526]	zf-C2H2
ENSG00000101000	1183.03	2746.63	-1.21509	0.00372639	0.107374	PROCR	20	35172073	35216240	+	1696	protein_coding	protein C receptor [Source:HGNC Symbol;Acc:HGNC:9452]	-
ENSG00000113140	73393.8	31812.4	1.20606	0.00374197	0.107691	SPARC	5	151661096	151687165	-	4831	protein_coding	secreted protein acidic and cysteine rich [Source:HGNC Symbol;Acc:HGNC:11219]	-
ENSG00000197046	50.0609	14.6809	1.76089	0.00374952	0.107776	SIGLEC15	18	45825512	45844080	+	3598	protein_coding	sialic acid binding Ig like lectin 15 [Source:HGNC Symbol;Acc:HGNC:27596]	-
ENSG00000179954	153.244	58.7288	1.38174	0.00377003	0.108134	SSC5D	19	55488404	55519098	+	7314	protein_coding	scavenger receptor cysteine rich family member with 5 domains [Source:HGNC Symbol;Acc:HGNC:26641]	-
ENSG00000114127	624.208	1455.54	-1.2213	0.00377414	0.108134	XRN1	3	142306607	142448062	-	11982	protein_coding	5'-3' exoribonuclease 1 [Source:HGNC Symbol;Acc:HGNC:30654]	-
ENSG00000117262	294.227	120.396	1.28823	0.00377583	0.108134	GPR89A	1	145607990	145670648	+	5557	protein_coding	G protein-coupled receptor 89A [Source:HGNC Symbol;Acc:HGNC:31984]	-
ENSG00000133026	4157.97	1798.13	1.20932	0.00380194	0.108749	MYH10	17	8474205	8630761	-	9011	protein_coding	myosin heavy chain 10 [Source:HGNC Symbol;Acc:HGNC:7568]	-
ENSG00000138741	43.9312	117.459	-1.41636	0.00382311	0.109125	TRPC3	4	121879027	121951754	-	4358	protein_coding	transient receptor potential cation channel subfamily C member 3 [Source:HGNC Symbol;Acc:HGNC:12335]	-
ENSG00000106785	438.274	1025.83	-1.22665	0.00382438	0.109125	TRIM14	9	98069275	98119212	-	5469	protein_coding	tripartite motif containing 14 [Source:HGNC Symbol;Acc:HGNC:16283]	-
ENSG00000084710	82.7525	29.3635	1.49071	0.00383238	0.109221	EFR3B	2	25042130	25159137	+	10591	protein_coding	EFR3 homolog B [Source:HGNC Symbol;Acc:HGNC:29155]	-
ENSG00000147408	1011.4	431.668	1.22811	0.00387229	0.110017	CSGALNACT1	8	19404161	19758029	-	6580	protein_coding	chondroitin sulfate N-acetylgalactosaminyltransferase 1 [Source:HGNC Symbol;Acc:HGNC:24290]	-
ENSG00000130066	2088.18	4817.87	-1.2061	0.00387322	0.110017	SAT1	X	23783173	23786226	+	2498	protein_coding	spermidine/spermine N1-acetyltransferase 1 [Source:HGNC Symbol;Acc:HGNC:10540]	-
ENSG00000101134	177.763	70.4749	1.33318	0.0038744	0.110017	DOK5	20	54475597	54651171	+	2604	protein_coding	docking protein 5 [Source:HGNC Symbol;Acc:HGNC:16173]	-
ENSG00000171388	25.5422	4.89241	2.35429	0.00390492	0.110616	APLN	X	129645259	129654937	-	3205	protein_coding	apelin [Source:HGNC Symbol;Acc:HGNC:16665]	-
ENSG00000276850	25.5422	4.89241	2.35429	0.00390492	0.110616	AC245041.2	10	47908064	47991850	-	2467	lincRNA	novel transcript	-
ENSG00000151276	740.672	315.186	1.23229	0.00392427	0.111002	MAGI1	3	65353525	66038834	-	11649	protein_coding	membrane associated guanylate kinase, WW and PDZ domain containing 1 [Source:HGNC Symbol;Acc:HGNC:946]	-
ENSG00000081853	64.3635	21.5328	1.574	0.00392803	0.111002	PCDHGA2	5	141338760	141512979	+	6724	protein_coding	protocadherin gamma subfamily A, 2 [Source:HGNC Symbol;Acc:HGNC:8700]	-
ENSG00000128422	84.7958	30.3424	1.47874	0.00398057	0.112223	KRT17	17	41619441	41624842	-	3130	protein_coding	keratin 17 [Source:HGNC Symbol;Acc:HGNC:6427]	-
ENSG00000106772	39.8448	10.7655	1.87554	0.00398079	0.112223	PRUNE2	9	76611376	76906087	-	14656	protein_coding	prune homolog 2 [Source:HGNC Symbol;Acc:HGNC:25209]	-
ENSG00000166317	34.7367	8.80779	1.9641	0.00406065	0.113907	SYNPO2L	10	73644881	73663803	-	5147	protein_coding	synaptopodin 2 like [Source:HGNC Symbol;Acc:HGNC:23532]	-
ENSG00000260641	29.6286	6.8501	2.09232	0.00406587	0.113907	AC114811.2	4	98658904	98664550	+	5647	antisense	novel transcript, antisense TSPAN5	-
ENSG00000161681	200.238	80.2634	1.31751	0.00409146	0.113907	SHANK1	19	50661827	50719450	-	7567	protein_coding	SH3 and multiple ankyrin repeat domains 1 [Source:HGNC Symbol;Acc:HGNC:15474]	-
ENSG00000240184	484.247	203.598	1.24949	0.00409675	0.113907	PCDHGC3	5	141475947	141512979	+	5432	protein_coding	protocadherin gamma subfamily C, 3 [Source:HGNC Symbol;Acc:HGNC:8716]	-
ENSG00000004776	2027.91	879	1.20594	0.00409813	0.113907	HSPB6	19	35754569	35758079	-	1721	protein_coding	heat shock protein family B (small) member 6 [Source:HGNC Symbol;Acc:HGNC:26511]	-
ENSG00000048740	86.839	31.3212	1.46742	0.00412624	0.113907	CELF2	10	10798397	11336675	+	10978	protein_coding	CUGBP Elav-like family member 2 [Source:HGNC Symbol;Acc:HGNC:2550]	-
ENSG00000090776	383.107	160.529	1.25424	0.00412852	0.113907	EFNB1	X	68828997	68842147	+	3314	protein_coding	ephrin B1 [Source:HGNC Symbol;Acc:HGNC:3226]	-
ENSG00000185164	2353.8	1022.89	1.20224	0.00413596	0.113907	NOMO2	16	18417325	18562211	-	6801	protein_coding	NODAL modulator 2 [Source:HGNC Symbol;Acc:HGNC:22652]	-
ENSG00000189001	10.218	1.38778e-17	6.37065	0.00417417	0.113907	SBSN	19	35523367	35528351	-	1986	protein_coding	suprabasin [Source:HGNC Symbol;Acc:HGNC:24950]	-
ENSG00000203797	1.38778e-17	9.78664	-6.30971	0.00417417	0.113907	DDO	6	110391771	110415562	-	2130	protein_coding	D-aspartate oxidase [Source:HGNC Symbol;Acc:HGNC:2727]	-
ENSG00000279412	10.218	1.38778e-17	6.37065	0.00417417	0.113907	AC020763.3	16	70713987	70716890	+	2904	TEC	novel transcript	-
ENSG00000177494	10.218	1.38778e-17	6.37065	0.00417417	0.113907	ZBED2	3	111592900	111595443	-	2311	protein_coding	zinc finger BED-type containing 2 [Source:HGNC Symbol;Acc:HGNC:20710]	zf-BED
ENSG00000131409	10.218	1.38778e-17	6.37065	0.00417417	0.113907	LRRC4B	19	50516892	50568045	-	3121	protein_coding	leucine rich repeat containing 4B [Source:HGNC Symbol;Acc:HGNC:25042]	-
ENSG00000164265	10.218	1.38778e-17	6.37065	0.00417417	0.113907	SCGB3A2	5	147870682	147882191	+	1075	protein_coding	secretoglobin family 3A member 2 [Source:HGNC Symbol;Acc:HGNC:18391]	-
ENSG00000273010	1.38778e-17	9.78664	-6.30971	0.00417417	0.113907	AL360270.3	1	110963302	110964649	+	1348	antisense	novel transcript, antisense to LRIF1	-
ENSG00000234362	1.38778e-17	9.78664	-6.30971	0.00417417	0.113907	LINC01914	2	41931599	41933723	-	898	lincRNA	long intergenic non-protein coding RNA 1914 [Source:HGNC Symbol;Acc:HGNC:52733]	-
ENSG00000258534	1.38778e-17	9.78664	-6.30971	0.00417417	0.113907	AL132712.1	14	103854366	103880111	-	582	lincRNA	novel transcript	-
ENSG00000261783	1.38778e-17	9.78664	-6.30971	0.00417417	0.113907	AC009054.2	16	75379818	75381260	-	374	sense_intronic	novel transcript, sense intronic to CFDP1	-
ENSG00000279778	1.38778e-17	9.78664	-6.30971	0.00417417	0.113907	AL445437.1	1	87805286	87808372	-	3087	TEC	TEC	-
ENSG00000162366	1.38778e-17	9.78664	-6.30971	0.00417417	0.113907	PDZK1IP1	1	47183593	47191044	-	1438	protein_coding	PDZK1 interacting protein 1 [Source:HGNC Symbol;Acc:HGNC:16887]	-
ENSG00000224666	1.38778e-17	9.78664	-6.30971	0.00417417	0.113907	Z84484.1	6	36386831	36393462	+	361	antisense	novel transcript	-
ENSG00000070190	1.38778e-17	9.78664	-6.30971	0.00417417	0.113907	DAPP1	4	99816833	99870154	+	4548	protein_coding	dual adaptor of phosphotyrosine and 3-phosphoinositides 1 [Source:HGNC Symbol;Acc:HGNC:16500]	-
ENSG00000183734	1.38778e-17	9.78664	-6.30971	0.00417417	0.113907	ASCL2	11	2268495	2270952	-	1852	protein_coding	achaete-scute family bHLH transcription factor 2 [Source:HGNC Symbol;Acc:HGNC:739]	bHLH
ENSG00000089225	10.218	1.38778e-17	6.37065	0.00417417	0.113907	TBX5	12	114353931	114408442	-	4363	protein_coding	T-box 5 [Source:HGNC Symbol;Acc:HGNC:11604]	T-box
ENSG00000233397	1.38778e-17	9.78664	-6.30971	0.00417417	0.113907	AC008063.2	2	162092232	162095032	+	1117	lincRNA	novel transcript	-
ENSG00000213512	1.38778e-17	9.78664	-6.30971	0.00417417	0.113907	GBP7	1	89131751	89176040	-	2454	protein_coding	guanylate binding protein 7 [Source:HGNC Symbol;Acc:HGNC:29606]	-
ENSG00000188536	10.218	1.38778e-17	6.37065	0.00417417	0.113907	HBA2	16	172876	173710	+	827	protein_coding	hemoglobin subunit alpha 2 [Source:HGNC Symbol;Acc:HGNC:4824]	-
ENSG00000183196	46.9961	13.702	1.76864	0.0041765	0.113907	CHST6	16	75472052	75495445	-	8620	protein_coding	carbohydrate sulfotransferase 6 [Source:HGNC Symbol;Acc:HGNC:6938]	-
ENSG00000115884	2753.25	1200.06	1.19794	0.00422327	0.115048	SDC1	2	20200797	20225433	-	3595	protein_coding	syndecan 1 [Source:HGNC Symbol;Acc:HGNC:10658]	-
ENSG00000197632	1199.38	2747.61	-1.19581	0.00429387	0.116836	SERPINB2	18	63871692	63903890	+	2748	protein_coding	serpin family B member 2 [Source:HGNC Symbol;Acc:HGNC:8584]	-
ENSG00000261618	4.08829	21.5328	-2.36262	0.00436855	0.118593	AC083837.1	8	78837529	78840522	+	2994	lincRNA	novel transcript	-
ENSG00000265778	4.08829	21.5328	-2.36262	0.00436855	0.118593	AC018413.1	18	76491652	76493918	+	1393	antisense	uncharacterized LOC101927989 [Source:NCBI gene;Acc:101927989]	-
ENSG00000134824	2451.88	1072.81	1.19239	0.0044315	0.120163	FADS2	11	61792980	61867354	+	11026	protein_coding	fatty acid desaturase 2 [Source:HGNC Symbol;Acc:HGNC:3575]	-
ENSG00000275964	26.5638	77.3268	-1.5372	0.00448401	0.121397	AL355001.2	13	19863858	19865048	+	1191	lincRNA	novel transcript	-
ENSG00000120594	36.7799	9.78664	1.89629	0.00449771	0.121397	PLXDC2	10	19816239	20289856	+	12567	protein_coding	plexin domain containing 2 [Source:HGNC Symbol;Acc:HGNC:21013]	-
ENSG00000235790	36.7799	9.78664	1.89629	0.00449771	0.121397	AC114488.2	1	31644049	31660162	+	2216	antisense	novel transcript, antisense to COL16A1	-
ENSG00000172554	36.7799	9.78664	1.89629	0.00449771	0.121397	SNTG2	2	950868	1367613	+	4469	protein_coding	syntrophin gamma 2 [Source:HGNC Symbol;Acc:HGNC:13741]	-
ENSG00000165868	490.376	209.471	1.22663	0.00459451	0.123867	HSPA12A	10	116671192	116850236	-	11834	protein_coding	heat shock protein family A (Hsp70) member 12A [Source:HGNC Symbol;Acc:HGNC:19022]	-
ENSG00000275888	31.6718	7.82895	1.99874	0.00461337	0.124155	AC132872.3	17	82244770	82245591	+	629	antisense	novel transcript, antisense to CSNK1D	-
ENSG00000162105	118.509	45.025	1.39364	0.00462046	0.124155	SHANK2	11	70467856	71252577	-	18775	protein_coding	SH3 and multiple ankyrin repeat domains 2 [Source:HGNC Symbol;Acc:HGNC:14295]	-
ENSG00000236581	6.13151	27.4058	-2.13814	0.00462106	0.124155	STARD13-AS	13	33180401	33281584	+	4005	processed_transcript	STARD13 antisense RNA [Source:HGNC Symbol;Acc:HGNC:40873]	-
ENSG00000196440	451.555	191.852	1.23435	0.00464838	0.124746	ARMCX4	X	101418287	101533459	+	13351	protein_coding	armadillo repeat containing X-linked 4 [Source:HGNC Symbol;Acc:HGNC:28615]	-
ENSG00000111424	327.94	757.623	-1.20775	0.00468079	0.125472	VDR	12	47841537	47943048	-	5674	protein_coding	vitamin D receptor [Source:HGNC Symbol;Acc:HGNC:12679]	THR-like
ENSG00000107159	24.5205	71.4538	-1.53835	0.0046988	0.125668	CA9	9	35673856	35681159	+	1670	protein_coding	carbonic anhydrase 9 [Source:HGNC Symbol;Acc:HGNC:1383]	-
ENSG00000135604	24.5205	71.4538	-1.53835	0.0046988	0.125668	STX11	6	144150526	144188370	+	1926	protein_coding	syntaxin 11 [Source:HGNC Symbol;Acc:HGNC:11429]	-
ENSG00000137642	65.3851	22.5116	1.53291	0.00473977	0.126619	SORL1	11	121452203	121633693	+	19449	protein_coding	sortilin related receptor 1 [Source:HGNC Symbol;Acc:HGNC:11185]	-
ENSG00000159761	38.8231	103.756	-1.41539	0.00474614	0.126645	C16orf86	16	67666816	67668758	+	1789	protein_coding	chromosome 16 open reading frame 86 [Source:HGNC Symbol;Acc:HGNC:33755]	-
ENSG00000215146	51.0825	15.6597	1.69762	0.00475756	0.126707	BX322639.1	10	42331866	42367974	-	7208	transcribed_unprocessed_pseudogene	zinc finger protein 91 pseudogene [Source:NCBI gene;Acc:441666]	-
ENSG00000196116	286.054	661.696	-1.20954	0.00476279	0.126707	TDRD7	9	97411950	97496125	+	4320	protein_coding	tudor domain containing 7 [Source:HGNC Symbol;Acc:HGNC:30831]	-
ENSG00000168405	19.4125	57.75	-1.56688	0.00476466	0.126707	CMAHP	6	25061626	25452263	-	8477	transcribed_unitary_pseudogene	cytidine monophospho-N-acetylneuraminic acid hydroxylase, pseudogene [Source:HGNC Symbol;Acc:HGNC:2098]	-
ENSG00000010219	432.144	990.588	-1.19654	0.00477742	0.126902	DYRK4	12	4562204	4615302	+	7054	protein_coding	dual specificity tyrosine phosphorylation regulated kinase 4 [Source:HGNC Symbol;Acc:HGNC:3095]	-
ENSG00000151690	66.4067	164.444	-1.30663	0.0048469	0.127937	MFSD6	2	190408355	190509205	+	6031	protein_coding	major facilitator superfamily domain containing 6 [Source:HGNC Symbol;Acc:HGNC:24711]	-
ENSG00000123500	3.06669	18.5962	-2.55327	0.00484911	0.127937	COL10A1	6	116118923	116158747	-	3816	protein_coding	collagen type X alpha 1 chain [Source:HGNC Symbol;Acc:HGNC:2185]	-
ENSG00000110852	3.06669	18.5962	-2.55327	0.00484911	0.127937	CLEC2B	12	9852984	9870136	-	2638	protein_coding	C-type lectin domain family 2 member B [Source:HGNC Symbol;Acc:HGNC:2053]	-
ENSG00000280351	19.4125	2.93471	2.6738	0.00484911	0.127937	AC127496.7	17	81003335	81005132	+	1798	TEC	uncharacterized LOC100129503 [Source:NCBI gene;Acc:100129503]	-
ENSG00000111913	3.06669	18.5962	-2.55327	0.00484911	0.127937	RIPOR2	6	24804281	25042170	-	9536	protein_coding	RHO family interacting cell polarization regulator 2 [Source:HGNC Symbol;Acc:HGNC:13872]	-
ENSG00000278558	3.06669	18.5962	-2.55327	0.00484911	0.127937	TMEM191B	22	18527802	18530573	+	2067	protein_coding	transmembrane protein 191B [Source:HGNC Symbol;Acc:HGNC:33600]	-
ENSG00000092445	523.068	225.132	1.21575	0.00489506	0.129004	TYRO3	15	41557675	41583586	+	10945	protein_coding	TYRO3 protein tyrosine kinase [Source:HGNC Symbol;Acc:HGNC:12446]	-
ENSG00000144031	11.2396	39.152	-1.78944	0.00491367	0.129349	ANKRD53	2	70978380	70985499	+	2526	protein_coding	ankyrin repeat domain 53 [Source:HGNC Symbol;Acc:HGNC:25691]	-
ENSG00000206538	1306.65	573.6	1.18757	0.00493777	0.129838	VGLL3	3	86876388	86991119	-	12714	protein_coding	vestigial like family member 3 [Source:HGNC Symbol;Acc:HGNC:24327]	-
ENSG00000095539	99.0984	37.1943	1.41066	0.00494678	0.129929	SEMA4G	10	100969518	100985871	+	5253	protein_coding	semaphorin 4G [Source:HGNC Symbol;Acc:HGNC:10735]	-
ENSG00000138829	3977.14	1763.87	1.17293	0.00497247	0.130458	FBN2	5	128257909	128659185	-	13196	protein_coding	fibrillin 2 [Source:HGNC Symbol;Acc:HGNC:3604]	-
ENSG00000178297	60.277	20.5539	1.54627	0.00499868	0.130999	TMPRSS9	19	2360238	2426239	+	4328	protein_coding	transmembrane serine protease 9 [Source:HGNC Symbol;Acc:HGNC:30079]	-
ENSG00000184838	189	440.478	-1.22016	0.00500801	0.131097	PRR16	5	120464278	120687332	+	2274	protein_coding	proline rich 16 [Source:HGNC Symbol;Acc:HGNC:29654]	-
ENSG00000226380	109.314	261.349	-1.25657	0.00505631	0.132214	LINC-PINT	7	130876809	130913310	-	6619	lincRNA	long intergenic non-protein coding RNA, p53 induced transcript [Source:NCBI gene;Acc:378805]	-
ENSG00000265519	9.19635	34.2577	-1.88343	0.00512978	0.133688	AC015922.2	17	15787787	15788205	-	347	lincRNA	novel transcript	-
ENSG00000171658	9.19635	34.2577	-1.88343	0.00512978	0.133688	NMRAL2P	3	185959943	185980872	+	2628	transcribed_unprocessed_pseudogene	NmrA like redox sensor 2, pseudogene [Source:HGNC Symbol;Acc:HGNC:52332]	-
ENSG00000260966	33.7151	8.80779	1.92119	0.00512978	0.133688	AP001486.2	11	103050687	103055799	-	5113	sense_overlapping	novel transcript, overlapping to DCUN1D5	-
ENSG00000158555	136.898	53.8346	1.3444	0.00513978	0.133704	GDPD5	11	75434640	75525903	-	9867	protein_coding	glycerophosphodiester phosphodiesterase domain containing 5 [Source:HGNC Symbol;Acc:HGNC:28804]	-
ENSG00000233521	69.4716	24.4693	1.50055	0.00514179	0.133704	LINC01638	22	27221349	27224727	-	975	lincRNA	long intergenic non-protein coding RNA 1638 [Source:HGNC Symbol;Acc:HGNC:52425]	-
ENSG00000130176	1547.75	684.21	1.17751	0.00514804	0.133718	CNN1	19	11538717	11550323	+	2887	protein_coding	calponin 1 [Source:HGNC Symbol;Acc:HGNC:2155]	-
ENSG00000135069	1746.96	3923.2	-1.16713	0.00519115	0.134688	PSAT1	9	78297143	78330093	+	2188	protein_coding	phosphoserine aminotransferase 1 [Source:HGNC Symbol;Acc:HGNC:19129]	-
ENSG00000243156	371.869	159.55	1.22012	0.00523361	0.135316	MICAL3	22	17787649	18024559	-	22354	protein_coding	microtubule associated monooxygenase, calponin and LIM domain containing 3 [Source:HGNC Symbol;Acc:HGNC:24694]	-
ENSG00000104783	16.3476	1.95585	2.98341	0.00524731	0.135316	KCNN4	19	43766533	43781261	-	3408	protein_coding	potassium calcium-activated channel subfamily N member 4 [Source:HGNC Symbol;Acc:HGNC:6293]	-
ENSG00000066405	16.3476	1.95585	2.98341	0.00524731	0.135316	CLDN18	3	137998735	138033655	+	3880	protein_coding	claudin 18 [Source:HGNC Symbol;Acc:HGNC:2039]	-
ENSG00000274248	2.04509	15.6597	-2.86412	0.00524731	0.135316	AJ011932.1	21	45974489	45974953	+	465	lincRNA	novel transcript	-
ENSG00000261889	2.04509	15.6597	-2.86412	0.00524731	0.135316	AC108134.2	16	3156736	3157483	-	748	lincRNA	novel transcript	-
ENSG00000172137	13.2828	0.977001	3.6023	0.00528154	0.135316	CALB2	16	71358713	71390438	+	1703	protein_coding	calbindin 2 [Source:HGNC Symbol;Acc:HGNC:1435]	-
ENSG00000120337	1.02348	12.7232	-3.48635	0.00528154	0.135316	TNFSF18	1	173039960	173050963	-	2008	protein_coding	TNF superfamily member 18 [Source:HGNC Symbol;Acc:HGNC:11932]	-
ENSG00000260274	1.02348	12.7232	-3.48635	0.00528154	0.135316	AC068338.2	15	75368155	75369584	+	1430	lincRNA	novel transcript	-
ENSG00000262434	13.2828	0.977001	3.6023	0.00528154	0.135316	AC087392.4	17	789744	790525	-	486	antisense	novel transcript, antisense to RNMTL1	-
ENSG00000179766	1.02348	12.7232	-3.48635	0.00528154	0.135316	ATP8B5P	9	35406755	35483035	+	6291	transcribed_unprocessed_pseudogene	ATPase phospholipid transporting 8B5, pseudogene [Source:HGNC Symbol;Acc:HGNC:27245]	-
ENSG00000188783	24.5205	4.89241	2.29569	0.00528628	0.135316	PRELP	1	203475828	203491352	+	5747	protein_coding	proline and arginine rich end leucine rich repeat protein [Source:HGNC Symbol;Acc:HGNC:9357]	-
ENSG00000187796	228.843	527.595	-1.20464	0.0052891	0.135316	CARD9	9	136361903	136373681	-	6699	protein_coding	caspase recruitment domain family member 9 [Source:HGNC Symbol;Acc:HGNC:16391]	-
ENSG00000272669	18.3909	54.8135	-1.56924	0.00529608	0.135316	AL021707.6	22	38742625	38743115	+	491	antisense	novel transcript, antisense to SUN2	-
ENSG00000274750	18.3909	54.8135	-1.56924	0.00529608	0.135316	HIST1H3E	6	26224199	26227473	+	2679	protein_coding	histone cluster 1 H3 family member e [Source:HGNC Symbol;Acc:HGNC:4769]	-
ENSG00000184307	12.2612	41.1096	-1.7354	0.00530838	0.135482	ZDHHC23	3	113947901	113965401	+	7138	protein_coding	zinc finger DHHC-type containing 23 [Source:HGNC Symbol;Acc:HGNC:28654]	-
ENSG00000055118	73.558	26.427	1.47238	0.00552056	0.140633	KCNH2	7	150944961	150978315	-	5877	protein_coding	potassium voltage-gated channel subfamily H member 2 [Source:HGNC Symbol;Acc:HGNC:6251]	-
ENSG00000205155	150.179	349.445	-1.21772	0.0055222	0.140633	PSENEN	19	35745114	35747519	+	1845	protein_coding	presenilin enhancer, gamma-secretase subunit [Source:HGNC Symbol;Acc:HGNC:30100]	-
ENSG00000151240	777.45	341.615	1.18607	0.00552894	0.140652	DIP2C	10	274190	689668	-	8563	protein_coding	disco interacting protein 2 homolog C [Source:HGNC Symbol;Acc:HGNC:29150]	-
ENSG00000052802	2613.29	1168.74	1.16083	0.00554212	0.140835	MSMO1	4	165327623	165343160	+	2892	protein_coding	methylsterol monooxygenase 1 [Source:HGNC Symbol;Acc:HGNC:10545]	-
ENSG00000176658	205.346	85.1576	1.26857	0.00558024	0.141585	MYO1D	17	32492522	32877177	-	8188	protein_coding	myosin ID [Source:HGNC Symbol;Acc:HGNC:7598]	-
ENSG00000111799	29501.1	13276.1	1.15194	0.00558373	0.141585	COL12A1	6	75084326	75206051	-	12481	protein_coding	collagen type XII alpha 1 chain [Source:HGNC Symbol;Acc:HGNC:2188]	-
ENSG00000107796	12264.5	5518.72	1.15206	0.0056219	0.142399	ACTA2	10	88935074	88991339	-	2976	protein_coding	actin, alpha 2, smooth muscle, aorta [Source:HGNC Symbol;Acc:HGNC:130]	-
ENSG00000113391	336.113	143.888	1.22326	0.00562962	0.142441	FAM172A	5	93618069	94111699	-	5071	protein_coding	family with sequence similarity 172 member A [Source:HGNC Symbol;Acc:HGNC:25365]	-
ENSG00000185900	50.0609	15.6597	1.66854	0.00563919	0.142529	POMK	8	43093506	43123434	+	1877	protein_coding	protein-O-mannose kinase [Source:HGNC Symbol;Acc:HGNC:26267]	-
ENSG00000175643	104.206	246.667	-1.24216	0.00564996	0.142633	RMI2	16	11249619	11381662	+	3632	protein_coding	RecQ mediated genome instability 2 [Source:HGNC Symbol;Acc:HGNC:28349]	-
ENSG00000126705	417.842	181.084	1.20571	0.00565546	0.142633	AHDC1	1	27534035	27604431	-	8297	protein_coding	AT-hook DNA binding motif containing 1 [Source:HGNC Symbol;Acc:HGNC:25230]	-
ENSG00000137033	1618.24	722.385	1.16344	0.00566642	0.142756	IL33	9	6215786	6257983	+	3253	protein_coding	interleukin 33 [Source:HGNC Symbol;Acc:HGNC:16028]	-
ENSG00000091409	1314.82	586.325	1.16491	0.00572693	0.144126	ITGA6	2	172427354	172506282	+	6533	protein_coding	integrin subunit alpha 6 [Source:HGNC Symbol;Acc:HGNC:6142]	-
ENSG00000054356	281.967	120.396	1.22685	0.00576318	0.144882	PTPRN	2	219289623	219309648	-	8261	protein_coding	protein tyrosine phosphatase, receptor type N [Source:HGNC Symbol;Acc:HGNC:9676]	-
ENSG00000165072	59.2554	19.5751	1.59161	0.0057937	0.145494	MAMDC2	9	70043581	70226970	+	3854	protein_coding	MAM domain containing 2 [Source:HGNC Symbol;Acc:HGNC:23673]	-
ENSG00000173599	625.23	275.053	1.18429	0.00580673	0.145665	PC	11	66848233	66958376	-	5927	protein_coding	pyruvate carboxylase [Source:HGNC Symbol;Acc:HGNC:8636]	-
ENSG00000279192	95.0119	36.2154	1.38833	0.00585002	0.146594	PWAR5	15	24985053	24988232	+	3180	TEC	Prader Willi/Angelman region RNA 5 [Source:HGNC Symbol;Acc:HGNC:30090]	-
ENSG00000152527	85.8174	32.3001	1.40615	0.00587031	0.146946	PLEKHH2	2	43637273	43767987	+	9835	protein_coding	pleckstrin homology, MyTH4 and FERM domain containing H2 [Source:HGNC Symbol;Acc:HGNC:30506]	-
ENSG00000224078	1950.26	875.084	1.15606	0.00589013	0.147285	SNHG14	15	24978583	25419462	+	43324	processed_transcript	small nucleolar RNA host gene 14 [Source:HGNC Symbol;Acc:HGNC:37462]	-
ENSG00000143450	8.17473	31.3212	-1.92215	0.00591186	0.147671	OAZ3	1	151762899	151771334	+	4633	protein_coding	ornithine decarboxylase antizyme 3 [Source:HGNC Symbol;Acc:HGNC:8097]	-
ENSG00000180817	2091.25	4633.84	-1.1478	0.00592504	0.147773	PPA1	10	70202830	70233911	-	5171	protein_coding	pyrophosphatase (inorganic) 1 [Source:HGNC Symbol;Acc:HGNC:9226]	-
ENSG00000058668	5745.56	2594.91	1.14672	0.00592857	0.147773	ATP2B4	1	203626561	203744081	+	9721	protein_coding	ATPase plasma membrane Ca2+ transporting 4 [Source:HGNC Symbol;Acc:HGNC:817]	-
ENSG00000105290	588.451	259.392	1.18139	0.00596757	0.148587	APLP1	19	35867899	35879791	+	3656	protein_coding	amyloid beta precursor like protein 1 [Source:HGNC Symbol;Acc:HGNC:597]	-
ENSG00000272913	11.2396	38.1731	-1.75303	0.00606867	0.150944	AC009237.14	2	95525109	95526702	-	1594	lincRNA	novel transcript	-
ENSG00000163874	903.109	2003.69	-1.14958	0.00612175	0.151769	ZC3H12A	1	37474552	37484379	+	3121	protein_coding	zinc finger CCCH-type containing 12A [Source:HGNC Symbol;Acc:HGNC:26259]	-
ENSG00000091106	6.13151	26.427	-2.08591	0.00612771	0.151769	NLRC4	2	32224453	32265854	-	3624	protein_coding	NLR family CARD domain containing 4 [Source:HGNC Symbol;Acc:HGNC:16412]	-
ENSG00000275557	6.13151	26.427	-2.08591	0.00612771	0.151769	AC242842.1	1	149607765	149612402	+	447	processed_transcript	novel transcript	-
ENSG00000078579	6.13151	26.427	-2.08591	0.00612771	0.151769	FGF20	8	16992169	17002181	-	1688	protein_coding	fibroblast growth factor 20 [Source:HGNC Symbol;Acc:HGNC:3677]	-
ENSG00000173762	33.7151	90.0518	-1.41413	0.00616685	0.152577	CD7	17	82314868	82317602	-	2735	protein_coding	CD7 molecule [Source:HGNC Symbol;Acc:HGNC:1695]	-
ENSG00000173898	121.574	47.9615	1.33954	0.00622582	0.153851	SPTBN2	11	66685248	66729226	-	9642	protein_coding	spectrin beta, non-erythrocytic 2 [Source:HGNC Symbol;Acc:HGNC:11276]	-
ENSG00000103485	314.659	136.057	1.20879	0.00623144	0.153851	QPRT	16	29679008	29698699	+	3642	protein_coding	quinolinate phosphoribosyltransferase [Source:HGNC Symbol;Acc:HGNC:9755]	-
ENSG00000128641	2097.38	4616.22	-1.13808	0.00634986	0.15661	MYO1B	2	191245185	191425389	+	9533	protein_coding	myosin IB [Source:HGNC Symbol;Acc:HGNC:7596]	-
ENSG00000162849	550.652	243.73	1.17543	0.00640593	0.157827	KIF26B	1	245154985	245709431	+	14403	protein_coding	kinesin family member 26B [Source:HGNC Symbol;Acc:HGNC:25484]	-
ENSG00000152137	552.695	244.709	1.17499	0.00642839	0.157933	HSPB8	12	119178642	119221131	+	2860	protein_coding	heat shock protein family B (small) member 8 [Source:HGNC Symbol;Acc:HGNC:30171]	-
ENSG00000259863	26.5638	74.3903	-1.48144	0.00643045	0.157933	SH3RF3-AS1	2	109127327	109128930	-	1604	lincRNA	SH3RF3 antisense RNA 1 [Source:HGNC Symbol;Acc:HGNC:44168]	-
ENSG00000164509	26.5638	74.3903	-1.48144	0.00643045	0.157933	IL31RA	5	55851379	55922853	+	4576	protein_coding	interleukin 31 receptor A [Source:HGNC Symbol;Acc:HGNC:18969]	-
ENSG00000220785	60.277	146.825	-1.28271	0.00645122	0.158186	MTMR9LP	1	32231658	32241620	-	2961	transcribed_unprocessed_pseudogene	myotubularin related protein 9-like, pseudogene [Source:HGNC Symbol;Acc:HGNC:27920]	-
ENSG00000097096	158.352	65.5807	1.27013	0.00645423	0.158186	SYDE2	1	85156873	85201046	-	6451	protein_coding	synapse defective Rho GTPase homolog 2 [Source:HGNC Symbol;Acc:HGNC:25841]	-
ENSG00000240747	19.4125	55.7923	-1.51723	0.00646591	0.158223	KRBOX1	3	42809483	42942792	+	2943	protein_coding	KRAB box domain containing 1 [Source:HGNC Symbol;Acc:HGNC:38708]	-
ENSG00000153707	65.3851	23.4905	1.47184	0.00646921	0.158223	PTPRD	9	8314246	10612723	-	11165	protein_coding	protein tyrosine phosphatase, receptor type D [Source:HGNC Symbol;Acc:HGNC:9668]	-
ENSG00000268089	32.6935	8.80779	1.87696	0.00648527	0.15845	GABRQ	X	152638183	152657534	+	6172	protein_coding	gamma-aminobutyric acid type A receptor theta subunit [Source:HGNC Symbol;Acc:HGNC:14454]	-
ENSG00000112343	363.696	812.438	-1.15926	0.0064921	0.158452	TRIM38	6	25962802	25991226	+	9413	protein_coding	tripartite motif containing 38 [Source:HGNC Symbol;Acc:HGNC:10059]	-
ENSG00000162825	149.157	60.6865	1.29557	0.00653502	0.159333	NBPF20	1	145289900	145405778	-	18995	protein_coding	NBPF member 20 [Source:HGNC Symbol;Acc:HGNC:32000]	-
ENSG00000130775	98.0767	230.026	-1.2288	0.00659719	0.160682	THEMIS2	1	27872543	27886685	+	4621	protein_coding	thymocyte selection associated family member 2 [Source:HGNC Symbol;Acc:HGNC:16839]	-
ENSG00000093009	379.021	841.804	-1.15096	0.00679715	0.165381	CDC45	22	19479459	19520612	+	2846	protein_coding	cell division cycle 45 [Source:HGNC Symbol;Acc:HGNC:1739]	-
ENSG00000172403	1978.87	901.513	1.13414	0.00682336	0.165847	SYNPO2	4	118850688	119061247	+	14034	protein_coding	synaptopodin 2 [Source:HGNC Symbol;Acc:HGNC:17732]	-
ENSG00000064309	27.5854	6.8501	1.98968	0.00689176	0.167163	CDON	11	125955796	126063335	-	10600	protein_coding	cell adhesion associated, oncogene regulated [Source:HGNC Symbol;Acc:HGNC:17104]	-
ENSG00000004468	7.15312	28.3847	-1.97027	0.00689176	0.167163	CD38	4	15778275	15853230	+	6855	protein_coding	CD38 molecule [Source:HGNC Symbol;Acc:HGNC:1667]	-
ENSG00000132561	1582.48	720.427	1.13512	0.00693368	0.168006	MATN2	8	97868840	98036716	+	6933	protein_coding	matrilin 2 [Source:HGNC Symbol;Acc:HGNC:6908]	-
ENSG00000155324	446.447	987.651	-1.1453	0.00695097	0.168098	GRAMD2B	5	126360132	126496494	+	5051	protein_coding	GRAM domain containing 2B [Source:HGNC Symbol;Acc:HGNC:24911]	-
ENSG00000280734	3.06669	17.6174	-2.4758	0.00696616	0.168098	LINC01232	13	99486962	99499306	-	6199	processed_transcript	long intergenic non-protein coding RNA 1232 [Source:HGNC Symbol;Acc:HGNC:49755]	-
ENSG00000259275	18.3909	2.93471	2.59631	0.00696616	0.168098	AC087477.2	15	96354237	96403803	+	5303	lincRNA	novel transcript	-
ENSG00000165966	3.06669	17.6174	-2.4758	0.00696616	0.168098	PDZRN4	12	41188448	41574724	+	4723	protein_coding	PDZ domain containing ring finger 4 [Source:HGNC Symbol;Acc:HGNC:30552]	-
ENSG00000168268	7596.72	3488.6	1.1227	0.00698324	0.168294	NT5DC2	3	52524385	52535054	-	4719	protein_coding	5'-nucleotidase domain containing 2 [Source:HGNC Symbol;Acc:HGNC:25717]	-
ENSG00000196569	1659.1	755.665	1.13445	0.00698865	0.168294	LAMA2	6	128883141	129516569	+	10358	protein_coding	laminin subunit alpha 2 [Source:HGNC Symbol;Acc:HGNC:6482]	-
ENSG00000179388	34.7367	9.78664	1.81411	0.00701327	0.168714	EGR3	8	22687659	22693302	-	4855	protein_coding	early growth response 3 [Source:HGNC Symbol;Acc:HGNC:3240]	zf-C2H2
ENSG00000147231	71.5148	26.427	1.43181	0.00706865	0.169217	CXorf57	X	106611930	106679442	+	4853	protein_coding	chromosome X open reading frame 57 [Source:HGNC Symbol;Acc:HGNC:25486]	-
ENSG00000180354	189	80.2634	1.23424	0.00713676	0.169217	MTURN	7	30134810	30162762	+	6532	protein_coding	maturin, neural progenitor differentiation regulator homolog [Source:HGNC Symbol;Acc:HGNC:25457]	-
ENSG00000259856	23.4989	4.89241	2.23461	0.00716778	0.169217	RAB43P1	16	46626404	46626992	-	589	processed_pseudogene	RAB43 pseudogene 1 [Source:HGNC Symbol;Acc:HGNC:33153]	-
ENSG00000273384	5.1099	22.5116	-2.11305	0.00716778	0.169217	AL137796.1	1	178651706	178652282	+	577	lincRNA	novel transcript	-
ENSG00000165935	5.1099	22.5116	-2.11305	0.00716778	0.169217	SMCO2	12	27466810	27502185	+	1978	protein_coding	single-pass membrane protein with coiled-coil domains 2 [Source:HGNC Symbol;Acc:HGNC:34448]	-
ENSG00000183044	106.25	42.0885	1.33329	0.0072084	0.169217	ABAT	16	8674565	8784575	+	9744	protein_coding	4-aminobutyrate aminotransferase [Source:HGNC Symbol;Acc:HGNC:23]	-
ENSG00000064692	106.25	42.0885	1.33329	0.0072084	0.169217	SNCAIP	5	122311354	122464219	+	7325	protein_coding	synuclein alpha interacting protein [Source:HGNC Symbol;Acc:HGNC:11139]	-
ENSG00000108932	1.38778e-17	8.80779	-6.15973	0.00724341	0.169217	SLC16A6	17	68267026	68291267	-	4061	protein_coding	solute carrier family 16 member 6 [Source:HGNC Symbol;Acc:HGNC:10927]	-
ENSG00000112964	9.19635	1.38778e-17	6.22058	0.00724341	0.169217	GHR	5	42423777	42721878	+	6610	protein_coding	growth hormone receptor [Source:HGNC Symbol;Acc:HGNC:4263]	-
ENSG00000272622	1.38778e-17	8.80779	-6.15973	0.00724341	0.169217	AC010735.2	2	226800146	226811029	+	584	lincRNA	novel transcript	-
ENSG00000171303	1.38778e-17	8.80779	-6.15973	0.00724341	0.169217	KCNK3	2	26692690	26733420	+	6223	protein_coding	potassium two pore domain channel subfamily K member 3 [Source:HGNC Symbol;Acc:HGNC:6278]	-
ENSG00000171049	1.38778e-17	8.80779	-6.15973	0.00724341	0.169217	FPR2	19	51752026	51770526	+	3700	protein_coding	formyl peptide receptor 2 [Source:HGNC Symbol;Acc:HGNC:3827]	-
ENSG00000251364	1.38778e-17	8.80779	-6.15973	0.00724341	0.169217	AC107884.1	11	7427266	7512515	-	7284	antisense	uncharacterized LOC100506258 [Source:NCBI gene;Acc:100506258]	-
ENSG00000121764	9.19635	1.38778e-17	6.22058	0.00724341	0.169217	HCRTR1	1	31617686	31632518	+	2558	protein_coding	hypocretin receptor 1 [Source:HGNC Symbol;Acc:HGNC:4848]	-
ENSG00000225399	1.38778e-17	8.80779	-6.15973	0.00724341	0.169217	AC121247.1	3	49260085	49261316	+	1232	lincRNA	novel transcript	-
ENSG00000225932	1.38778e-17	8.80779	-6.15973	0.00724341	0.169217	CTAGE4	7	144183466	144186053	+	2588	protein_coding	CTAGE family member 4 [Source:HGNC Symbol;Acc:HGNC:24772]	-
ENSG00000125895	1.38778e-17	8.80779	-6.15973	0.00724341	0.169217	TMEM74B	20	1180561	1185415	-	2210	protein_coding	transmembrane protein 74B [Source:HGNC Symbol;Acc:HGNC:15893]	-
ENSG00000265148	9.19635	1.38778e-17	6.22058	0.00724341	0.169217	TSPOAP1-AS1	17	58325450	58415766	+	3601	antisense	TSPOAP1, SUPT4H1 and RNF43 antisense RNA 1 [Source:HGNC Symbol;Acc:HGNC:44148]	-
ENSG00000279356	9.19635	1.38778e-17	6.22058	0.00724341	0.169217	AC007610.4	16	50072862	50074986	+	2125	TEC	novel transcript	-
ENSG00000237672	9.19635	1.38778e-17	6.22058	0.00724341	0.169217	KRR1P1	13	20070250	20072136	-	803	processed_pseudogene	KRR1, small subunit processome component homolog pseudogene 1 [Source:HGNC Symbol;Acc:HGNC:39580]	-
ENSG00000169989	1.38778e-17	8.80779	-6.15973	0.00724341	0.169217	TIGD4	4	152769354	152779764	-	2472	protein_coding	tigger transposable element derived 4 [Source:HGNC Symbol;Acc:HGNC:18335]	-
ENSG00000159860	1.38778e-17	8.80779	-6.15973	0.00724341	0.169217	TCAF2P1	7	143800732	143817973	+	2896	transcribed_unprocessed_pseudogene	TRPM8 channel associated factor 2 pseudogene 1 [Source:HGNC Symbol;Acc:HGNC:33603]	-
ENSG00000274653	9.19635	1.38778e-17	6.22058	0.00724341	0.169217	AC106782.6	16	30359825	30360336	+	512	antisense	novel transcript, antisense to TBC1D10B	-
ENSG00000279641	9.19635	1.38778e-17	6.22058	0.00724341	0.169217	AC120057.3	17	7242200	7243814	+	1615	TEC	TEC	-
ENSG00000264268	9.19635	1.38778e-17	6.22058	0.00724341	0.169217	MIR4767	X	7147860	7147937	+	78	miRNA	microRNA 4767 [Source:HGNC Symbol;Acc:HGNC:41548]	-
ENSG00000270025	1.38778e-17	8.80779	-6.15973	0.00724341	0.169217	BMS1P7	10	48050282	48060016	-	1052	transcribed_unprocessed_pseudogene	BMS1, ribosome biogenesis factor pseudogene 7 [Source:HGNC Symbol;Acc:HGNC:23655]	-
ENSG00000231441	1.38778e-17	8.80779	-6.15973	0.00724341	0.169217	AL512422.1	6	56844002	56864078	+	551	antisense	uncharacterized LOC101930010 [Source:NCBI gene;Acc:101930010]	-
ENSG00000272666	1.38778e-17	8.80779	-6.15973	0.00724341	0.169217	U62317.1	22	50542305	50542906	-	602	lincRNA	novel transcript	-
ENSG00000187288	9.19635	1.38778e-17	6.22058	0.00724341	0.169217	CIDEC	3	9866711	9880254	-	1926	protein_coding	cell death inducing DFFA like effector c [Source:HGNC Symbol;Acc:HGNC:24229]	-
ENSG00000167371	93.9903	219.259	-1.221	0.00727934	0.169888	PRRT2	16	29811382	29815892	+	3755	protein_coding	proline rich transmembrane protein 2 [Source:HGNC Symbol;Acc:HGNC:30500]	-
ENSG00000140945	1368.96	626.458	1.12763	0.00738343	0.172145	CDH13	16	82626803	83800640	+	11187	protein_coding	cadherin 13 [Source:HGNC Symbol;Acc:HGNC:1753]	-
ENSG00000149970	64.3635	23.4905	1.44916	0.00740195	0.172406	CNKSR2	X	21372801	21654695	+	31865	protein_coding	connector enhancer of kinase suppressor of Ras 2 [Source:HGNC Symbol;Acc:HGNC:19701]	-
ENSG00000147100	679.375	307.355	1.14397	0.00743058	0.172901	SLC16A2	X	74421461	74533917	+	4324	protein_coding	solute carrier family 16 member 2 [Source:HGNC Symbol;Acc:HGNC:10923]	-
ENSG00000250742	196.152	438.52	-1.16018	0.00745361	0.173265	LINC02381	12	54126098	54142493	+	2310	lincRNA	long intergenic non-protein coding RNA 2381 [Source:HGNC Symbol;Acc:HGNC:53304]	-
ENSG00000163053	36.7799	10.7655	1.76044	0.00749892	0.174022	SLC16A14	2	230034974	230068999	-	4946	protein_coding	solute carrier family 16 member 14 [Source:HGNC Symbol;Acc:HGNC:26417]	-
ENSG00000276107	62.3203	148.782	-1.25381	0.00750603	0.174022	AC037198.1	15	39586561	39587293	+	733	sense_intronic	novel transcript, sense intronic to THBS1	-
ENSG00000123104	2874.82	1325.35	1.11702	0.00750843	0.174022	ITPR2	12	26336515	26833198	-	12750	protein_coding	inositol 1,4,5-trisphosphate receptor type 2 [Source:HGNC Symbol;Acc:HGNC:6181]	-
ENSG00000163947	457.685	205.555	1.15433	0.00752561	0.174241	ARHGEF3	3	56727418	57079329	-	6594	protein_coding	Rho guanine nucleotide exchange factor 3 [Source:HGNC Symbol;Acc:HGNC:683]	-
ENSG00000158406	19.4125	54.8135	-1.49175	0.00753465	0.174241	HIST1H4H	6	26277609	26285638	-	2163	protein_coding	histone cluster 1 H4 family member h [Source:HGNC Symbol;Acc:HGNC:4788]	-
ENSG00000140830	173.676	390.557	-1.16858	0.00754015	0.174241	TXNL4B	16	72044289	72094431	-	3170	protein_coding	thioredoxin like 4B [Source:HGNC Symbol;Acc:HGNC:26041]	-
ENSG00000172893	1674.43	769.369	1.12179	0.00756683	0.174685	DHCR7	11	71428193	71452868	-	4160	protein_coding	7-dehydrocholesterol reductase [Source:HGNC Symbol;Acc:HGNC:2860]	-
ENSG00000259370	45.9744	14.6809	1.63835	0.00760601	0.175342	AC103740.1	15	62827675	62884034	-	8535	antisense	uncharacterized LOC105370854 [Source:NCBI gene;Acc:105370854]	-
ENSG00000092929	66.4067	24.4693	1.43558	0.00761025	0.175342	UNC13D	17	75827225	75844717	-	7752	protein_coding	unc-13 homolog D [Source:HGNC Symbol;Acc:HGNC:23147]	-
ENSG00000134901	1090.06	499.208	1.1265	0.00769323	0.176939	KDELC1	13	102784281	102799007	-	2367	protein_coding	KDEL motif containing 1 [Source:HGNC Symbol;Acc:HGNC:19350]	-
ENSG00000166592	133.833	303.44	-1.18025	0.00769465	0.176939	RRAD	16	66921679	66925644	-	1709	protein_coding	RRAD, Ras related glycolysis inhibitor and calcium channel regulator [Source:HGNC Symbol;Acc:HGNC:10446]	-
ENSG00000167705	103.185	236.878	-1.19797	0.00774395	0.177899	RILP	17	1646145	1650077	-	2103	protein_coding	Rab interacting lysosomal protein [Source:HGNC Symbol;Acc:HGNC:30266]	-
ENSG00000133083	29.6286	79.2845	-1.41637	0.00776662	0.178245	DCLK1	13	35768652	36131306	-	14375	protein_coding	doublecortin like kinase 1 [Source:HGNC Symbol;Acc:HGNC:2700]	-
ENSG00000023445	244.168	540.32	-1.14555	0.00783095	0.179545	BIRC3	11	102317450	102339403	+	7518	protein_coding	baculoviral IAP repeat containing 3 [Source:HGNC Symbol;Acc:HGNC:591]	-
ENSG00000161249	15.326	1.95585	2.89103	0.00786477	0.179619	DMKN	19	35497220	35513658	-	7444	protein_coding	dermokine [Source:HGNC Symbol;Acc:HGNC:25063]	-
ENSG00000267871	2.04509	14.6809	-2.77177	0.00786477	0.179619	ZNF460-AS1	19	57267220	57280334	-	738	antisense	ZNF460 antisense RNA 1 [Source:HGNC Symbol;Acc:HGNC:53774]	-
ENSG00000268650	2.04509	14.6809	-2.77177	0.00786477	0.179619	AC005759.1	19	18204730	18220480	+	1212	antisense	uncharacterized LOC102725254 [Source:NCBI gene;Acc:102725254]	-
ENSG00000229227	15.326	1.95585	2.89103	0.00786477	0.179619	AL356056.1	10	46597918	46612154	+	2755	lincRNA	novel transcript	-
ENSG00000088298	649.748	1410.51	-1.11812	0.00791792	0.180656	EDEM2	20	35115357	35147364	-	1919	protein_coding	ER degradation enhancing alpha-mannosidase like protein 2 [Source:HGNC Symbol;Acc:HGNC:15877]	-
ENSG00000142408	303.421	134.1	1.17724	0.0079447	0.181091	CACNG8	19	53963040	53990215	+	8747	protein_coding	calcium voltage-gated channel auxiliary subunit gamma 8 [Source:HGNC Symbol;Acc:HGNC:13628]	-
ENSG00000143772	107.271	43.0673	1.31401	0.00797324	0.181565	ITPKB	1	226631690	226739323	-	7036	protein_coding	inositol-trisphosphate 3-kinase B [Source:HGNC Symbol;Acc:HGNC:6179]	-
ENSG00000221869	1930.85	4156.17	-1.10597	0.00798322	0.181616	CEBPD	8	47736909	47739086	-	2178	protein_coding	CCAAT enhancer binding protein delta [Source:HGNC Symbol;Acc:HGNC:1835]	C/EBP
ENSG00000158859	904.13	1953.77	-1.11156	0.00799776	0.181771	ADAMTS4	1	161184308	161199056	-	10334	protein_coding	ADAM metallopeptidase with thrombospondin type 1 motif 4 [Source:HGNC Symbol;Acc:HGNC:220]	-
ENSG00000157111	224.757	498.229	-1.14802	0.00801122	0.181779	TMEM171	5	73120292	73131817	+	1535	protein_coding	transmembrane protein 171 [Source:HGNC Symbol;Acc:HGNC:27031]	-
ENSG00000166741	4182.49	8981.86	-1.10263	0.0080136	0.181779	NNMT	11	114257787	114313285	+	2919	protein_coding	nicotinamide N-methyltransferase [Source:HGNC Symbol;Acc:HGNC:7861]	-
ENSG00000198198	712.067	324.974	1.13137	0.00806389	0.182742	SZT2	1	43389882	43454247	+	26354	protein_coding	SZT2, KICSTOR complex subunit [Source:HGNC Symbol;Acc:HGNC:29040]	-
ENSG00000171729	104.206	237.857	-1.18972	0.00811251	0.183667	TMEM51	1	15152532	15220480	+	2240	protein_coding	transmembrane protein 51 [Source:HGNC Symbol;Acc:HGNC:25488]	-
ENSG00000263412	6.13151	24.4693	-1.97542	0.00813533	0.183829	AC004477.1	17	48045141	48048073	-	2933	processed_transcript	novel transcript, antisense to NFE2L1	-
ENSG00000272143	6.13151	24.4693	-1.97542	0.00813533	0.183829	FGF14-AS2	13	102394630	102395703	+	1074	lincRNA	FGF14 antisense RNA 2 [Source:HGNC Symbol;Acc:HGNC:44368]	-
ENSG00000116761	125.66	284.842	-1.17986	0.00816538	0.18433	CTH	1	70411218	70439851	+	2414	protein_coding	cystathionine gamma-lyase [Source:HGNC Symbol;Acc:HGNC:2501]	-
ENSG00000196950	849.985	390.557	1.12165	0.00818648	0.184629	SLC39A10	2	195575977	195737702	+	6917	protein_coding	solute carrier family 39 member 10 [Source:HGNC Symbol;Acc:HGNC:20861]	-
ENSG00000137266	31.6718	8.80779	1.83133	0.00820426	0.184675	SLC22A23	6	3268962	3457022	-	8898	protein_coding	solute carrier family 22 member 23 [Source:HGNC Symbol;Acc:HGNC:21106]	-
ENSG00000142623	31.6718	8.80779	1.83133	0.00820426	0.184675	PADI1	1	17205126	17246005	+	4903	protein_coding	peptidyl arginine deiminase 1 [Source:HGNC Symbol;Acc:HGNC:18367]	-
ENSG00000187642	32.6935	85.1576	-1.37785	0.00822554	0.184976	PERM1	1	975204	982093	-	3424	protein_coding	PPARGC1 and ESRR induced regulator, muscle 1 [Source:HGNC Symbol;Acc:HGNC:28208]	-
ENSG00000138798	156.309	66.5596	1.23007	0.0082964	0.186006	EGF	4	109912884	110012266	+	6127	protein_coding	epidermal growth factor [Source:HGNC Symbol;Acc:HGNC:3229]	-
ENSG00000137819	508.766	231.005	1.13863	0.0083048	0.186006	PAQR5	15	69298947	69407780	+	6224	protein_coding	progestin and adipoQ receptor family member 5 [Source:HGNC Symbol;Acc:HGNC:29645]	-
ENSG00000139117	53.1257	128.227	-1.2693	0.00833751	0.186006	CPNE8	12	38646822	38907430	-	5178	protein_coding	copine 8 [Source:HGNC Symbol;Acc:HGNC:23498]	-
ENSG00000265666	27.5854	74.3903	-1.42724	0.0083568	0.186006	RARA-AS1	17	40340867	40343136	-	1790	antisense	RARA antisense RNA 1 [Source:HGNC Symbol;Acc:HGNC:49577]	-
ENSG00000184408	12.2612	0.977001	3.48795	0.00839028	0.186006	KCND2	7	120273668	120750331	+	5555	protein_coding	potassium voltage-gated channel subfamily D member 2 [Source:HGNC Symbol;Acc:HGNC:6238]	-
ENSG00000140839	1.02348	11.7443	-3.37204	0.00839028	0.186006	CLEC18B	16	74408270	74421953	-	3143	protein_coding	C-type lectin domain family 18 member B [Source:HGNC Symbol;Acc:HGNC:33849]	-
ENSG00000171227	12.2612	0.977001	3.48795	0.00839028	0.186006	TMEM37	2	119429901	119438520	+	2292	protein_coding	transmembrane protein 37 [Source:HGNC Symbol;Acc:HGNC:18216]	-
ENSG00000150637	12.2612	0.977001	3.48795	0.00839028	0.186006	CD226	18	69831158	69961803	-	13638	protein_coding	CD226 molecule [Source:HGNC Symbol;Acc:HGNC:16961]	-
ENSG00000242798	12.2612	0.977001	3.48795	0.00839028	0.186006	AC073842.2	7	100115214	100127139	-	572	antisense	novel transcript	-
ENSG00000280067	12.2612	0.977001	3.48795	0.00839028	0.186006	AC023818.1	16	48343755	48346058	-	2304	TEC	novel transcript	-
ENSG00000269836	12.2612	0.977001	3.48795	0.00839028	0.186006	AC020913.3	19	17177511	17178476	-	125	antisense	novel transcript, antisense MYO9B	-
ENSG00000201700	12.2612	0.977001	3.48795	0.00839028	0.186006	SNORD113-3	14	100929919	100929990	+	72	snoRNA	small nucleolar RNA, C/D box 113-3 [Source:HGNC Symbol;Acc:HGNC:32982]	-
ENSG00000270823	12.2612	0.977001	3.48795	0.00839028	0.186006	AC007938.2	7	130495794	130498427	-	2634	antisense	novel transcript, antisense to MEST	-
ENSG00000109943	1.02348	11.7443	-3.37204	0.00839028	0.186006	CRTAM	11	122838500	122872639	+	2675	protein_coding	cytotoxic and regulatory T cell molecule [Source:HGNC Symbol;Acc:HGNC:24313]	-
ENSG00000224992	1.02348	11.7443	-3.37204	0.00839028	0.186006	AL445645.1	9	132768965	132770212	-	1019	sense_intronic	novel transcript	-
ENSG00000230756	20.4341	3.91356	2.3471	0.00845893	0.186997	RHOQP3	2	130212870	130213490	-	621	processed_pseudogene	ras homolog family member Q pseudogene 3 [Source:HGNC Symbol;Acc:HGNC:37837]	-
ENSG00000196951	20.4341	3.91356	2.3471	0.00845893	0.186997	SCOC-AS1	4	140283724	140373381	-	2410	antisense	SCOC antisense RNA 1 [Source:HGNC Symbol;Acc:HGNC:50601]	-
ENSG00000163803	20.4341	3.91356	2.3471	0.00845893	0.186997	PLB1	2	28457145	28643788	+	8238	protein_coding	phospholipase B1 [Source:HGNC Symbol;Acc:HGNC:30041]	-
ENSG00000167912	18.3909	51.8769	-1.49	0.00851568	0.188075	AC090152.1	8	59119040	59121346	+	1743	antisense	uncharacterized LOC100505501 [Source:NCBI gene;Acc:100505501]	-
ENSG00000110876	63.3419	148.782	-1.2304	0.00859008	0.189539	SELPLG	12	108622277	108633959	-	2494	protein_coding	selectin P ligand [Source:HGNC Symbol;Acc:HGNC:10722]	-
ENSG00000003249	153.244	64.6019	1.24451	0.00873664	0.192421	DBNDD1	16	90004865	90020128	-	4791	protein_coding	dysbindin domain containing 1 [Source:HGNC Symbol;Acc:HGNC:28455]	-
ENSG00000171246	125.66	282.884	-1.16991	0.00873711	0.192421	NPTX1	17	80467148	80477843	-	6703	protein_coding	neuronal pentraxin 1 [Source:HGNC Symbol;Acc:HGNC:7952]	-
ENSG00000212907	8322.07	3910.48	1.08957	0.00878143	0.193216	MT-ND4L	MT	10470	10766	+	297	protein_coding	mitochondrially encoded NADH:ubiquinone oxidoreductase core subunit 4L [Source:HGNC Symbol;Acc:HGNC:7460]	-
ENSG00000257093	224.757	98.8614	1.18383	0.00892491	0.196189	KIAA1147	7	141656728	141702153	-	7356	protein_coding	KIAA1147 [Source:HGNC Symbol;Acc:HGNC:29472]	-
ENSG00000102452	328.961	147.804	1.15354	0.008949	0.196534	NALCN	13	101053776	101416492	-	9140	protein_coding	sodium leak channel, non-selective [Source:HGNC Symbol;Acc:HGNC:19082]	-
ENSG00000143162	124.639	279.947	-1.16663	0.00900052	0.197481	CREG1	1	167529117	167553805	-	3286	protein_coding	cellular repressor of E1A stimulated genes 1 [Source:HGNC Symbol;Acc:HGNC:2351]	-
ENSG00000175264	161.417	69.4961	1.21426	0.00901308	0.197572	CHST1	11	45648877	45665622	-	3478	protein_coding	carbohydrate sulfotransferase 1 [Source:HGNC Symbol;Acc:HGNC:1969]	-
ENSG00000169710	4972.2	2341.39	1.08647	0.00907558	0.198751	FASN	17	82078333	82098332	-	9364	protein_coding	fatty acid synthase [Source:HGNC Symbol;Acc:HGNC:3594]	-
ENSG00000255642	15.326	45.025	-1.54725	0.00908383	0.198751	PABPC1P4	12	63822021	63823895	+	1875	processed_pseudogene	poly(A) binding protein cytoplasmic 1 pseudogene 4 [Source:HGNC Symbol;Acc:HGNC:8563]	-
ENSG00000214517	2064.68	969.053	1.09117	0.00915105	0.200035	PPME1	11	74171099	74254703	+	7917	protein_coding	protein phosphatase methylesterase 1 [Source:HGNC Symbol;Acc:HGNC:30178]	-
ENSG00000172201	270.729	121.375	1.15653	0.00916322	0.200115	ID4	6	19837386	19840684	+	2344	protein_coding	inhibitor of DNA binding 4, HLH protein [Source:HGNC Symbol;Acc:HGNC:5363]	bHLH
ENSG00000164106	101.142	41.1096	1.29614	0.00923659	0.20153	SCRG1	4	173384701	173406380	-	5396	protein_coding	stimulator of chondrogenesis 1 [Source:HGNC Symbol;Acc:HGNC:17036]	-
ENSG00000205978	35.7583	10.7655	1.71994	0.00927012	0.201698	NYNRIN	14	24398786	24419288	+	7955	protein_coding	NYN domain and retroviral integrase containing [Source:HGNC Symbol;Acc:HGNC:20165]	-
ENSG00000137571	11.2396	36.2154	-1.67734	0.00927012	0.201698	SLCO5A1	8	69667047	69835064	-	9992	protein_coding	solute carrier organic anion transporter family member 5A1 [Source:HGNC Symbol;Acc:HGNC:19046]	-
ENSG00000183092	35.7583	10.7655	1.71994	0.00927012	0.201698	BEGAIN	14	100537147	100587413	-	7878	protein_coding	brain enriched guanylate kinase associated [Source:HGNC Symbol;Acc:HGNC:24163]	-
ENSG00000145901	2516.24	5320.01	-1.08013	0.00946414	0.205729	TNIP1	5	151029945	151093577	-	5793	protein_coding	TNFAIP3 interacting protein 1 [Source:HGNC Symbol;Acc:HGNC:16903]	-
ENSG00000198542	659.964	306.376	1.10676	0.00952046	0.206637	ITGBL1	13	101452593	101720856	+	6174	protein_coding	integrin subunit beta like 1 [Source:HGNC Symbol;Acc:HGNC:6164]	-
ENSG00000116285	1583.5	743.919	1.08977	0.00952355	0.206637	ERRFI1	1	8004404	8026308	-	4186	protein_coding	ERBB receptor feedback inhibitor 1 [Source:HGNC Symbol;Acc:HGNC:18185]	-
ENSG00000197191	12.2612	38.1731	-1.62882	0.00972615	0.210203	CYSRT1	9	137224635	137226311	+	1297	protein_coding	cysteine rich tail 1 [Source:HGNC Symbol;Acc:HGNC:30529]	-
ENSG00000198342	8.17473	29.3635	-1.82942	0.00973082	0.210203	ZNF442	19	12345949	12365905	-	6569	protein_coding	zinc finger protein 442 [Source:HGNC Symbol;Acc:HGNC:20877]	zf-C2H2
ENSG00000247317	5.1099	21.5328	-2.04928	0.00973269	0.210203	LY6E-DT	8	142981738	143018437	-	3853	lincRNA	LY6E divergent transcript [Source:HGNC Symbol;Acc:HGNC:53728]	-
ENSG00000205740	5.1099	21.5328	-2.04928	0.00973269	0.210203	AL359878.1	10	971146	988341	-	4964	processed_transcript	novel transcript, antisense to GTPBP4	-
ENSG00000090554	5.1099	21.5328	-2.04928	0.00973269	0.210203	FLT3LG	19	49474207	49486231	+	2846	protein_coding	fms related tyrosine kinase 3 ligand [Source:HGNC Symbol;Acc:HGNC:3766]	-
ENSG00000164574	4805.67	2279.72	1.07584	0.00976946	0.210803	GALNT10	5	154190730	154420984	+	10496	protein_coding	polypeptide N-acetylgalactosaminyltransferase 10 [Source:HGNC Symbol;Acc:HGNC:19873]	-
ENSG00000158411	313.637	674.421	-1.10426	0.0097785	0.210804	MITD1	2	99161427	99181058	-	4305	protein_coding	microtubule interacting and trafficking domain containing 1 [Source:HGNC Symbol;Acc:HGNC:25207]	-
ENSG00000100065	413.755	189.894	1.12305	0.00984763	0.212044	CARD10	22	37490362	37519542	-	5652	protein_coding	caspase recruitment domain family member 10 [Source:HGNC Symbol;Acc:HGNC:16422]	-
ENSG00000071242	1063.5	499.208	1.09091	0.00985412	0.212044	RPS6KA2	6	166409364	166906451	-	8243	protein_coding	ribosomal protein S6 kinase A2 [Source:HGNC Symbol;Acc:HGNC:10431]	-
ENSG00000143774	4540.05	9545.68	-1.07212	0.00987746	0.212335	GUK1	1	228139962	228148984	+	4725	protein_coding	guanylate kinase 1 [Source:HGNC Symbol;Acc:HGNC:4693]	-
ENSG00000153993	562.911	1197.12	-1.08843	0.00988652	0.212335	SEMA3D	7	84995553	85186855	-	8062	protein_coding	semaphorin 3D [Source:HGNC Symbol;Acc:HGNC:10726]	-
ENSG00000135414	523.068	241.773	1.11293	0.00989478	0.212335	GDF11	12	55743280	55757278	+	8657	protein_coding	growth differentiation factor 11 [Source:HGNC Symbol;Acc:HGNC:4216]	-
ENSG00000187068	155.287	67.5384	1.1996	0.00999084	0.2142	C3orf70	3	185078050	185153014	-	5901	protein_coding	chromosome 3 open reading frame 70 [Source:HGNC Symbol;Acc:HGNC:33731]	-
ENSG00000158315	3.06669	16.6386	-2.39394	0.0100337	0.214531	RHBDL2	1	38885807	38941799	-	2795	protein_coding	rhomboid like 2 [Source:HGNC Symbol;Acc:HGNC:16083]	-
ENSG00000243444	17.3693	2.93471	2.51442	0.0100337	0.214531	PALM2	9	109640788	109946703	+	4943	protein_coding	paralemmin 2 [Source:HGNC Symbol;Acc:HGNC:15845]	-
ENSG00000225963	3.06669	16.6386	-2.39394	0.0100337	0.214531	AC009950.1	2	230121370	230174223	+	3734	antisense	novel transcript, antisense to SP110	-
ENSG00000187720	2339.5	1110.01	1.07554	0.010093	0.215603	THSD4	15	71096952	71783383	+	15837	protein_coding	thrombospondin type 1 domain containing 4 [Source:HGNC Symbol;Acc:HGNC:25835]	-
ENSG00000050327	32.6935	83.1999	-1.34435	0.0101305	0.216179	ARHGEF5	7	144355288	144380632	+	5818	protein_coding	Rho guanine nucleotide exchange factor 5 [Source:HGNC Symbol;Acc:HGNC:13209]	-
ENSG00000132932	39.8448	12.7232	1.63708	0.0101384	0.216179	ATP8A2	13	25372071	26025851	+	10415	protein_coding	ATPase phospholipid transporting 8A2 [Source:HGNC Symbol;Acc:HGNC:13533]	-
ENSG00000169946	247.232	110.608	1.15948	0.0101948	0.216996	ZFPM2	8	104590733	105804532	+	7775	protein_coding	zinc finger protein, FOG family member 2 [Source:HGNC Symbol;Acc:HGNC:16700]	-
ENSG00000183688	2890.15	1374.29	1.07238	0.0101953	0.216996	RFLNB	17	439978	445939	-	3621	protein_coding	refilin B [Source:HGNC Symbol;Acc:HGNC:28705]	-
ENSG00000180884	84.7958	34.2577	1.30433	0.0102583	0.21814	ZNF792	19	34956354	34964049	-	4234	protein_coding	zinc finger protein 792 [Source:HGNC Symbol;Acc:HGNC:24751]	zf-C2H2
ENSG00000122778	297.291	135.079	1.13732	0.0102928	0.218675	KIAA1549	7	138831381	138981318	-	12427	protein_coding	KIAA1549 [Source:HGNC Symbol;Acc:HGNC:22219]	-
ENSG00000182670	6243.08	2980.58	1.06663	0.0103301	0.21927	TTC3	21	37073226	37203112	+	15883	protein_coding	tetratricopeptide repeat domain 3 [Source:HGNC Symbol;Acc:HGNC:12393]	-
ENSG00000137124	1460.91	692.04	1.0778	0.0103451	0.219389	ALDH1B1	9	38392664	38398661	+	3155	protein_coding	aldehyde dehydrogenase 1 family member B1 [Source:HGNC Symbol;Acc:HGNC:407]	-
ENSG00000072195	1820.52	864.317	1.0746	0.0103677	0.219628	SPEG	2	219434846	219498287	+	17910	protein_coding	SPEG complex locus [Source:HGNC Symbol;Acc:HGNC:16901]	-
ENSG00000006432	30.6502	8.80779	1.78421	0.0103844	0.219628	MAP3K9	14	70722526	70809534	-	12386	protein_coding	mitogen-activated protein kinase kinase kinase 9 [Source:HGNC Symbol;Acc:HGNC:6861]	-
ENSG00000187010	30.6502	8.80779	1.78421	0.0103844	0.219628	RHD	1	25272393	25330445	+	3313	protein_coding	Rh blood group D antigen [Source:HGNC Symbol;Acc:HGNC:10009]	-
ENSG00000159388	169.59	74.3903	1.18745	0.0103999	0.219757	BTG2	1	203305491	203309602	+	2757	protein_coding	BTG anti-proliferation factor 2 [Source:HGNC Symbol;Acc:HGNC:1131]	-
ENSG00000273576	14.3044	42.0885	-1.54894	0.0105118	0.221722	AC009283.1	17	39566915	39567559	+	645	lincRNA	novel transcript	-
ENSG00000167550	14.3044	42.0885	-1.54894	0.0105118	0.221722	RHEBL1	12	49064685	49070025	-	1290	protein_coding	RHEB like 1 [Source:HGNC Symbol;Acc:HGNC:21166]	-
ENSG00000071282	338.156	154.655	1.12797	0.0105433	0.222187	LMCD1	3	8501707	8574673	+	9130	protein_coding	LIM and cysteine rich domains 1 [Source:HGNC Symbol;Acc:HGNC:6633]	-
ENSG00000168461	1143.19	2397.19	-1.0682	0.0105972	0.223121	RAB31	18	9708165	9862551	+	5586	protein_coding	RAB31, member RAS oncogene family [Source:HGNC Symbol;Acc:HGNC:9771]	-
ENSG00000188878	36.7799	91.0307	-1.30462	0.0106109	0.22321	FBF1	17	75909574	75941140	-	6730	protein_coding	Fas binding factor 1 [Source:HGNC Symbol;Acc:HGNC:24674]	-
ENSG00000197903	102.163	227.09	-1.15145	0.0106772	0.224402	HIST1H2BK	6	27146418	27146798	-	381	protein_coding	histone cluster 1 H2B family member k [Source:HGNC Symbol;Acc:HGNC:13954]	-
ENSG00000164100	57.2122	21.5328	1.40442	0.010695	0.224577	NDST3	4	118033618	118258648	+	7009	protein_coding	N-deacetylase and N-sulfotransferase 3 [Source:HGNC Symbol;Acc:HGNC:7682]	-
ENSG00000187566	28.607	74.3903	-1.375	0.0107193	0.224855	NHLRC1	6	18120440	18122687	-	2248	protein_coding	NHL repeat containing E3 ubiquitin protein ligase 1 [Source:HGNC Symbol;Acc:HGNC:21576]	-
ENSG00000112972	908.217	428.732	1.08273	0.0107275	0.224855	HMGCS1	5	43289395	43313512	-	4702	protein_coding	3-hydroxy-3-methylglutaryl-CoA synthase 1 [Source:HGNC Symbol;Acc:HGNC:5007]	-
ENSG00000164951	828.531	1740.38	-1.07067	0.0107733	0.225538	PDP1	8	93857807	93926066	+	5603	protein_coding	pyruvate dehyrogenase phosphatase catalytic subunit 1 [Source:HGNC Symbol;Acc:HGNC:9279]	-
ENSG00000264343	24.5205	5.87126	2.03866	0.0108117	0.225538	NOTCH2NLA	1	146146203	146229026	-	6443	protein_coding	notch 2 N-terminal like A [Source:HGNC Symbol;Acc:HGNC:31862]	-
ENSG00000068976	6.13151	23.4905	-1.91684	0.0108117	0.225538	PYGM	11	64746389	64760297	-	4981	protein_coding	glycogen phosphorylase, muscle associated [Source:HGNC Symbol;Acc:HGNC:9726]	-
ENSG00000162482	24.5205	5.87126	2.03866	0.0108117	0.225538	AKR7A3	1	19282558	19289250	-	1710	protein_coding	aldo-keto reductase family 7 member A3 [Source:HGNC Symbol;Acc:HGNC:390]	-
ENSG00000285399	6.13151	23.4905	-1.91684	0.0108117	0.225538	AC104162.2	3	63863155	63905838	+	5642	bidirectional_promoter_lncRNA	novel transcript	-
ENSG00000110881	285.032	130.184	1.12979	0.0108252	0.225538	ASIC1	12	50057548	50083611	+	5745	protein_coding	acid sensing ion channel subunit 1 [Source:HGNC Symbol;Acc:HGNC:100]	-
ENSG00000140545	6402.46	3071.61	1.0596	0.0108274	0.225538	MFGE8	15	88898683	88913411	-	6837	protein_coding	milk fat globule-EGF factor 8 protein [Source:HGNC Symbol;Acc:HGNC:7036]	-
ENSG00000114315	75.6012	30.3424	1.31341	0.0108603	0.226023	HES1	3	194136145	194138732	+	2062	protein_coding	hes family bHLH transcription factor 1 [Source:HGNC Symbol;Acc:HGNC:5192]	bHLH
ENSG00000135636	32.6935	9.78664	1.72697	0.0109584	0.227661	DYSF	2	71453722	71686768	+	8386	protein_coding	dysferlin [Source:HGNC Symbol;Acc:HGNC:3097]	-
ENSG00000135333	10.218	33.2789	-1.6917	0.0109584	0.227661	EPHA7	6	93240020	93419547	-	7456	protein_coding	EPH receptor A7 [Source:HGNC Symbol;Acc:HGNC:3390]	-
ENSG00000169871	987.902	2064.38	-1.06318	0.0110617	0.229489	TRIM56	7	101085439	101097967	+	11173	protein_coding	tripartite motif containing 56 [Source:HGNC Symbol;Acc:HGNC:19028]	-
ENSG00000189171	1242.28	2591.98	-1.06098	0.0110747	0.229489	S100A13	1	153618787	153631360	-	2216	protein_coding	S100 calcium binding protein A13 [Source:HGNC Symbol;Acc:HGNC:10490]	-
ENSG00000183723	410.691	190.873	1.10492	0.0110757	0.229489	CMTM4	16	66614750	66696707	-	8117	protein_coding	CKLF like MARVEL transmembrane domain containing 4 [Source:HGNC Symbol;Acc:HGNC:19175]	-
ENSG00000122877	16.3476	46.0039	-1.48581	0.0111591	0.231012	EGR2	10	62811996	62919900	-	3689	protein_coding	early growth response 2 [Source:HGNC Symbol;Acc:HGNC:3239]	zf-C2H2
ENSG00000123892	43.9312	104.734	-1.25112	0.0112872	0.233458	RAB38	11	88113242	88175467	-	1465	protein_coding	RAB38, member RAS oncogene family [Source:HGNC Symbol;Acc:HGNC:9776]	-
ENSG00000123384	13075.6	6310.6	1.05102	0.0113478	0.234504	LRP1	12	57128493	57213351	+	20839	protein_coding	LDL receptor related protein 1 [Source:HGNC Symbol;Acc:HGNC:6692]	-
ENSG00000166402	107.271	45.025	1.25006	0.0113702	0.234758	TUB	11	8019244	8106112	+	6722	protein_coding	tubby bipartite transcription factor [Source:HGNC Symbol;Acc:HGNC:12406]	Tub
ENSG00000172986	213.519	95.9249	1.15332	0.0113801	0.234758	GXYLT2	3	72888073	72998138	+	3667	protein_coding	glucoside xylosyltransferase 2 [Source:HGNC Symbol;Acc:HGNC:33383]	-
ENSG00000227825	48.0177	16.6386	1.52178	0.0114402	0.23579	SLC9A7P1	12	98453835	98457145	-	3311	transcribed_processed_pseudogene	solute carrier family 9 member 7 pseudogene 1 [Source:HGNC Symbol;Acc:HGNC:32679]	-
ENSG00000173269	50.0609	17.6174	1.49989	0.011697	0.240412	MMRN2	10	86935540	86969481	-	5334	protein_coding	multimerin 2 [Source:HGNC Symbol;Acc:HGNC:19888]	-
ENSG00000135424	26.5638	6.8501	1.93548	0.0117239	0.240412	ITGA7	12	55684568	55716043	-	6373	protein_coding	integrin subunit alpha 7 [Source:HGNC Symbol;Acc:HGNC:6143]	-
ENSG00000235098	7.15312	25.4481	-1.81346	0.0117239	0.240412	ANKRD65	1	1418420	1421769	-	2644	protein_coding	ankyrin repeat domain 65 [Source:HGNC Symbol;Acc:HGNC:42950]	-
ENSG00000171017	26.5638	6.8501	1.93548	0.0117239	0.240412	LRRC8E	19	7888505	7902021	+	4329	protein_coding	leucine rich repeat containing 8 VRAC subunit E [Source:HGNC Symbol;Acc:HGNC:26272]	-
ENSG00000214846	26.5638	6.8501	1.93548	0.0117239	0.240412	AC114744.1	4	15730962	15731627	-	666	processed_pseudogene	ribosomal protein L10a (RPL10A) pseudogene	-
ENSG00000139832	76.6229	173.254	-1.17578	0.0117259	0.240412	RAB20	13	110523066	110561733	-	1518	protein_coding	RAB20, member RAS oncogene family [Source:HGNC Symbol;Acc:HGNC:18260]	-
ENSG00000112183	237.016	107.671	1.13741	0.0117783	0.240494	RBM24	6	17281346	17293875	+	3444	protein_coding	RNA binding motif protein 24 [Source:HGNC Symbol;Acc:HGNC:21539]	-
ENSG00000213699	603.776	1259.77	-1.06093	0.0117841	0.240494	SLC35F6	2	26764284	26781231	+	3902	protein_coding	solute carrier family 35 member F6 [Source:HGNC Symbol;Acc:HGNC:26055]	-
ENSG00000143590	19.4125	3.91356	2.27356	0.011803	0.240494	EFNA3	1	155078872	155087538	+	1909	protein_coding	ephrin A3 [Source:HGNC Symbol;Acc:HGNC:3223]	-
ENSG00000225783	19.4125	3.91356	2.27356	0.011803	0.240494	MIAT	22	26646428	26676475	+	11829	lincRNA	myocardial infarction associated transcript [Source:HGNC Symbol;Acc:HGNC:33425]	-
ENSG00000235513	4.08829	18.5962	-2.15243	0.011803	0.240494	AL035681.1	22	41209122	41217627	-	2500	antisense	novel transcript, antisense to L3MBTL2	-
ENSG00000164530	19.4125	3.91356	2.27356	0.011803	0.240494	PI16	6	36948263	36964837	+	2378	protein_coding	peptidase inhibitor 16 [Source:HGNC Symbol;Acc:HGNC:21245]	-
ENSG00000173567	2.04509	13.702	-2.6731	0.0118324	0.240494	ADGRF3	2	26308173	26346817	-	5761	protein_coding	adhesion G protein-coupled receptor F3 [Source:HGNC Symbol;Acc:HGNC:18989]	-
ENSG00000226266	14.3044	1.95585	2.79233	0.0118324	0.240494	AC009961.1	2	159670708	159712435	-	2724	lincRNA	bromodomain adjacent to zinc finger domain 2B [Source:NCBI gene;Acc:29994]	-
ENSG00000237505	2.04509	13.702	-2.6731	0.0118324	0.240494	PKN2-AS1	1	87620803	88685204	-	13878	antisense	PKN2 antisense RNA 1 [Source:HGNC Symbol;Acc:HGNC:50597]	-
ENSG00000284194	2.04509	13.702	-2.6731	0.0118324	0.240494	SCO2	22	50523568	50526439	-	1196	protein_coding	SCO2, cytochrome c oxidase assembly protein [Source:NCBI gene;Acc:9997]	-
ENSG00000154553	709.002	336.72	1.07395	0.0118543	0.24073	PDLIM3	4	185500660	185535612	-	9117	protein_coding	PDZ and LIM domain 3 [Source:HGNC Symbol;Acc:HGNC:20767]	-
ENSG00000166482	150.179	65.5807	1.19374	0.0118795	0.241033	MFAP4	17	19383442	19387240	-	2152	protein_coding	microfibril associated protein 4 [Source:HGNC Symbol;Acc:HGNC:7035]	-
ENSG00000115419	9835.08	4768.92	1.04425	0.0119146	0.241473	GLS	2	190880827	190965552	+	9827	protein_coding	glutaminase [Source:HGNC Symbol;Acc:HGNC:4331]	-
ENSG00000223749	428.058	895.64	-1.0649	0.0119224	0.241473	MIR503HG	X	134543337	134546632	-	1678	lincRNA	MIR503 host gene [Source:HGNC Symbol;Acc:HGNC:28258]	-
ENSG00000175984	52.1041	18.5962	1.47999	0.0119321	0.241473	DENND2C	1	114582848	114670422	-	7413	protein_coding	DENN domain containing 2C [Source:HGNC Symbol;Acc:HGNC:24748]	-
ENSG00000188153	2111.68	1018.97	1.05118	0.0119541	0.241709	COL4A5	X	108439844	108697545	+	11865	protein_coding	collagen type IV alpha 5 chain [Source:HGNC Symbol;Acc:HGNC:2207]	-
ENSG00000253873	227.822	103.756	1.13373	0.0121325	0.244993	PCDHGA11	5	141421047	141512979	+	5814	protein_coding	protocadherin gamma subfamily A, 11 [Source:HGNC Symbol;Acc:HGNC:8698]	-
ENSG00000173166	54.1473	20.5539	1.39188	0.0121478	0.244993	RAPH1	2	203394345	203535410	-	11697	protein_coding	Ras association (RalGDS/AF-6) and pleckstrin homology domains 1 [Source:HGNC Symbol;Acc:HGNC:14436]	-
ENSG00000237440	54.1473	19.5751	1.46184	0.0121478	0.244993	ZNF737	19	20535825	20565809	-	3539	protein_coding	zinc finger protein 737 [Source:HGNC Symbol;Acc:HGNC:32468]	zf-C2H2
ENSG00000275131	339.178	157.592	1.10521	0.0121848	0.245529	AC241952.1	1	120489860	120701289	-	9444	transcribed_unprocessed_pseudogene	phosphodiesterase 4D interacting protein-like [Source:NCBI gene;Acc:100996724]	-
ENSG00000123977	140.985	61.6654	1.1913	0.0124313	0.249459	DAW1	2	227871054	227924344	+	2933	protein_coding	dynein assembly factor with WD repeats 1 [Source:HGNC Symbol;Acc:HGNC:26383]	-
ENSG00000156140	213.519	96.9037	1.13869	0.0124373	0.249459	ADAMTS3	4	72280969	72569386	-	7172	protein_coding	ADAM metallopeptidase with thrombospondin type 1 motif 3 [Source:HGNC Symbol;Acc:HGNC:219]	-
ENSG00000157514	308.529	647.993	-1.07028	0.0124375	0.249459	TSC22D3	X	107713221	107777342	-	4766	protein_coding	TSC22 domain family member 3 [Source:HGNC Symbol;Acc:HGNC:3051]	TSC22
ENSG00000125648	741.694	355.318	1.06144	0.0124906	0.249459	SLC25A23	19	6436079	6465203	-	4859	protein_coding	solute carrier family 25 member 23 [Source:HGNC Symbol;Acc:HGNC:19375]	-
ENSG00000274020	8.17473	28.3847	-1.78073	0.0124954	0.249459	LINC01138	1	148290889	148519604	-	7495	processed_transcript	long intergenic non-protein coding RNA 1138 [Source:HGNC Symbol;Acc:HGNC:49454]	-
ENSG00000275765	8.17473	28.3847	-1.78073	0.0124954	0.249459	AC091982.3	5	151770242	151771508	-	726	lincRNA	uncharacterized LOC100652758 [Source:NCBI gene;Acc:100652758]	-
ENSG00000229644	117.487	255.476	-1.11989	0.0125001	0.249459	NAMPTP1	10	36521721	36524234	-	2514	processed_pseudogene	nicotinamide phosphoribosyltransferase pseudogene 1 [Source:HGNC Symbol;Acc:HGNC:17633]	-
ENSG00000177283	1341.38	647.993	1.04952	0.0126267	0.249459	FZD8	10	35638249	35642278	-	4030	protein_coding	frizzled class receptor 8 [Source:HGNC Symbol;Acc:HGNC:4046]	-
ENSG00000182667	911.281	438.52	1.05503	0.0126376	0.249459	NTM	11	131370478	132336822	+	6956	protein_coding	neurotrimin [Source:HGNC Symbol;Acc:HGNC:17941]	-
ENSG00000274213	14.3044	41.1096	-1.51509	0.0126523	0.249459	AC015912.3	17	56914186	56914533	+	348	lincRNA	novel transcript	-
ENSG00000100344	60.277	23.4905	1.35471	0.0126975	0.249459	PNPLA3	22	43923739	43964488	+	3232	protein_coding	patatin like phospholipase domain containing 3 [Source:HGNC Symbol;Acc:HGNC:18590]	-
ENSG00000214402	8.17473	1.38778e-17	6.05307	0.0127308	0.249459	LCNL1	9	136981904	136986410	+	4052	protein_coding	lipocalin like 1 [Source:HGNC Symbol;Acc:HGNC:34436]	-
ENSG00000228495	8.17473	1.38778e-17	6.05307	0.0127308	0.249459	LINC01013	6	132131915	132169374	+	4206	lincRNA	long intergenic non-protein coding RNA 1013 [Source:HGNC Symbol;Acc:HGNC:48987]	-
ENSG00000185345	8.17473	1.38778e-17	6.05307	0.0127308	0.249459	PRKN	6	161347420	162727771	-	5686	protein_coding	parkin RBR E3 ubiquitin protein ligase [Source:HGNC Symbol;Acc:HGNC:8607]	-
ENSG00000134198	8.17473	1.38778e-17	6.05307	0.0127308	0.249459	TSPAN2	1	115048011	115089500	-	3410	protein_coding	tetraspanin 2 [Source:HGNC Symbol;Acc:HGNC:20659]	-
ENSG00000196668	1.38778e-17	7.82895	-5.99232	0.0127308	0.249459	LINC00173	12	116533422	116536518	+	2065	processed_transcript	long intergenic non-protein coding RNA 173 [Source:HGNC Symbol;Acc:HGNC:33791]	-
ENSG00000228816	8.17473	1.38778e-17	6.05307	0.0127308	0.249459	AK3P5	10	32944481	32944999	+	519	processed_pseudogene	adenylate kinase 3 pseudogene 5 [Source:HGNC Symbol;Acc:HGNC:39064]	-
ENSG00000276533	1.38778e-17	7.82895	-5.99232	0.0127308	0.249459	AC018926.2	15	55288849	55289346	-	498	sense_intronic	novel transcript, sense intronic to RAB27A	-
ENSG00000285799	1.38778e-17	7.82895	-5.99232	0.0127308	0.249459	AL645929.2	6	29849550	29885615	-	3405	transcribed_unprocessed_pseudogene	MHC class I polypeptide-related sequence F pseudogene	-
ENSG00000121410	8.17473	1.38778e-17	6.05307	0.0127308	0.249459	A1BG	19	58345178	58353499	-	4006	protein_coding	alpha-1-B glycoprotein [Source:HGNC Symbol;Acc:HGNC:5]	-
ENSG00000281469	1.38778e-17	7.82895	-5.99232	0.0127308	0.249459	AC019226.1	2	148044380	148044894	+	515	TEC	TEC	-
ENSG00000272763	1.38778e-17	7.82895	-5.99232	0.0127308	0.249459	AC103702.2	17	48635923	48647023	-	1596	lincRNA	novel transcript	-
ENSG00000171931	1.38778e-17	7.82895	-5.99232	0.0127308	0.249459	FBXW10	17	18744024	18779349	+	4390	protein_coding	F-box and WD repeat domain containing 10 [Source:HGNC Symbol;Acc:HGNC:1211]	-
ENSG00000118322	1.38778e-17	7.82895	-5.99232	0.0127308	0.249459	ATP10B	5	160563120	160852214	-	11310	protein_coding	ATPase phospholipid transporting 10B (putative) [Source:HGNC Symbol;Acc:HGNC:13543]	-
ENSG00000261039	8.17473	1.38778e-17	6.05307	0.0127308	0.249459	LINC02544	6	169175304	169182740	-	544	lincRNA	long intergenic non-protein coding RNA 2544 [Source:HGNC Symbol;Acc:HGNC:53578]	-
ENSG00000161643	8.17473	1.38778e-17	6.05307	0.0127308	0.249459	SIGLEC16	19	49969673	49975814	+	2510	transcribed_unprocessed_pseudogene	sialic acid binding Ig like lectin 16 (gene/pseudogene) [Source:HGNC Symbol;Acc:HGNC:24851]	-
ENSG00000276136	8.17473	1.38778e-17	6.05307	0.0127308	0.249459	AC016957.2	12	32000375	32001222	+	848	lincRNA	novel transcript	-
ENSG00000274156	1.38778e-17	7.82895	-5.99232	0.0127308	0.249459	AC008121.2	12	50934942	50935464	-	523	lincRNA	novel transcript	-
ENSG00000130300	1.38778e-17	7.82895	-5.99232	0.0127308	0.249459	PLVAP	19	17351448	17377350	-	2305	protein_coding	plasmalemma vesicle associated protein [Source:HGNC Symbol;Acc:HGNC:13635]	-
ENSG00000280302	1.38778e-17	7.82895	-5.99232	0.0127308	0.249459	AP005264.7	18	12279427	12282739	+	3313	TEC	TEC	-
ENSG00000235241	1.38778e-17	7.82895	-5.99232	0.0127308	0.249459	BX284668.4	1	16889095	16889602	+	508	processed_pseudogene	cyclin-dependent kinase 5 (CDK5) pseudogene	-
ENSG00000230040	1.38778e-17	7.82895	-5.99232	0.0127308	0.249459	LINC00364	13	67372387	67379976	+	611	lincRNA	long intergenic non-protein coding RNA 364 [Source:HGNC Symbol;Acc:HGNC:42686]	-
ENSG00000138271	8.17473	1.38778e-17	6.05307	0.0127308	0.249459	GPR87	3	151294086	151316952	-	1698	protein_coding	G protein-coupled receptor 87 [Source:HGNC Symbol;Acc:HGNC:4538]	-
ENSG00000139289	5734.32	11727.5	-1.03219	0.0128852	0.252273	PHLDA1	12	76025447	76033932	-	8069	protein_coding	pleckstrin homology like domain family A member 1 [Source:HGNC Symbol;Acc:HGNC:8933]	-
ENSG00000178082	125.66	54.8135	1.19501	0.0129318	0.252973	TWF1P1	17	29203426	29204474	-	1049	processed_pseudogene	twinfilin 1 pseudogene 1 [Source:HGNC Symbol;Acc:HGNC:21736]	-
ENSG00000072163	210.454	95.9249	1.13247	0.0129558	0.253232	LIMS2	2	127638381	127681786	-	8487	protein_coding	LIM zinc finger domain containing 2 [Source:HGNC Symbol;Acc:HGNC:16084]	-
ENSG00000126746	214.541	97.8826	1.13109	0.0130069	0.254019	ZNF384	12	6666477	6689572	-	5181	protein_coding	zinc finger protein 384 [Source:HGNC Symbol;Acc:HGNC:11955]	zf-C2H2
ENSG00000204362	66.4067	26.427	1.32509	0.0131321	0.256149	AL590644.1	1	17189783	17197617	+	4676	lincRNA	novel transcript	-
ENSG00000104549	1419.02	689.104	1.04196	0.0131378	0.256149	SQLE	8	124998497	125022283	+	4305	protein_coding	squalene epoxidase [Source:HGNC Symbol;Acc:HGNC:11279]	-
ENSG00000143178	9.19635	30.3424	-1.70902	0.0131493	0.25616	TBX19	1	168281040	168314426	+	3647	protein_coding	T-box 19 [Source:HGNC Symbol;Acc:HGNC:11596]	T-box
ENSG00000071246	329.983	154.655	1.09269	0.0131891	0.256723	VASH1	14	76762189	76783015	+	6502	protein_coding	vasohibin 1 [Source:HGNC Symbol;Acc:HGNC:19964]	-
ENSG00000173480	137.92	60.6865	1.18266	0.0132006	0.256733	ZNF417	19	57900296	57916610	-	4204	protein_coding	zinc finger protein 417 [Source:HGNC Symbol;Acc:HGNC:20646]	zf-C2H2
ENSG00000241945	5.1099	20.5539	-1.98256	0.0132311	0.25701	PWP2	21	44107290	44131181	+	6922	protein_coding	PWP2, small subunit processome component [Source:HGNC Symbol;Acc:HGNC:9711]	-
ENSG00000023608	400.474	831.036	-1.05298	0.0132624	0.25701	SNAPC1	14	61762357	61796428	+	2656	protein_coding	small nuclear RNA activating complex polypeptide 1 [Source:HGNC Symbol;Acc:HGNC:11134]	-
ENSG00000120129	3921.98	1919.51	1.03079	0.0132927	0.25701	DUSP1	5	172768090	172771195	-	2019	protein_coding	dual specificity phosphatase 1 [Source:HGNC Symbol;Acc:HGNC:3064]	-
ENSG00000137501	144.049	63.623	1.1773	0.0133174	0.25701	SYTL2	11	85694224	85811159	-	11258	protein_coding	synaptotagmin like 2 [Source:HGNC Symbol;Acc:HGNC:15585]	-
ENSG00000136104	272.773	569.685	-1.06213	0.0133187	0.25701	RNASEH2B	13	50909678	51024120	+	26291	protein_coding	ribonuclease H2 subunit B [Source:HGNC Symbol;Acc:HGNC:25671]	-
ENSG00000172508	11.2396	0.977001	3.36374	0.0134121	0.25701	CARNS1	11	67414968	67425607	+	5670	protein_coding	carnosine synthase 1 [Source:HGNC Symbol;Acc:HGNC:29268]	-
ENSG00000183691	11.2396	0.977001	3.36374	0.0134121	0.25701	NOG	17	56593699	56595590	+	1892	protein_coding	noggin [Source:HGNC Symbol;Acc:HGNC:7866]	-
ENSG00000142233	11.2396	0.977001	3.36374	0.0134121	0.25701	NTN5	19	48661407	48673081	-	3115	protein_coding	netrin 5 [Source:HGNC Symbol;Acc:HGNC:25208]	-
ENSG00000222022	11.2396	0.977001	3.36374	0.0134121	0.25701	AC112721.1	2	237421420	237425276	-	588	lincRNA	novel transcript	-
ENSG00000236204	1.02348	10.7655	-3.24789	0.0134121	0.25701	LINC01376	2	18986451	19348067	-	3043	lincRNA	long intergenic non-protein coding RNA 1376 [Source:HGNC Symbol;Acc:HGNC:50637]	-
ENSG00000162913	11.2396	0.977001	3.36374	0.0134121	0.25701	OBSCN-AS1	1	228203506	228213664	-	3647	antisense	OBSCN antisense RNA 1 [Source:HGNC Symbol;Acc:HGNC:32047]	-
ENSG00000124257	1.02348	10.7655	-3.24789	0.0134121	0.25701	NEURL2	20	45888625	45891287	-	1301	protein_coding	neuralized E3 ubiquitin protein ligase 2 [Source:HGNC Symbol;Acc:HGNC:16156]	-
ENSG00000273188	1.02348	10.7655	-3.24789	0.0134121	0.25701	AL022328.3	22	50191724	50192402	-	679	antisense	novel transcript, antisense to TRABD	-
ENSG00000227230	11.2396	0.977001	3.36374	0.0134121	0.25701	AL606534.1	1	243135898	243140588	+	694	antisense	novel transcript	-
ENSG00000282164	1.02348	10.7655	-3.24789	0.0134121	0.25701	PEG13	8	140094894	140100543	-	5650	sense_intronic	paternally expressed 13 [Source:HGNC Symbol;Acc:HGNC:19969]	-
ENSG00000235795	1.02348	10.7655	-3.24789	0.0134121	0.25701	AC093157.2	1	100995473	100996260	+	671	antisense	novel transcript	-
ENSG00000272163	11.2396	0.977001	3.36374	0.0134121	0.25701	AF106564.1	8	24912165	24914717	-	2553	antisense	novel transcript, antisense to NEFM	-
ENSG00000285077	11.2396	0.977001	3.36374	0.0134121	0.25701	ARHGAP11B	15	30624494	30638805	+	2337	protein_coding	Rho GTPase activating protein 11B [Source:HGNC Symbol;Acc:HGNC:15782]	-
ENSG00000109846	46.9961	16.6386	1.49084	0.013488	0.258044	CRYAB	11	111908565	111923722	-	3034	protein_coding	crystallin alpha B [Source:HGNC Symbol;Acc:HGNC:2389]	-
ENSG00000188707	17.3693	46.9827	-1.42929	0.013488	0.258044	ZBED6CL	7	150329789	150332721	+	2933	protein_coding	ZBED6 C-terminal like [Source:HGNC Symbol;Acc:HGNC:21720]	-
ENSG00000091656	953.168	462.012	1.04459	0.0135604	0.259037	ZFHX4	8	76681219	76867285	+	15687	protein_coding	zinc finger homeobox 4 [Source:HGNC Symbol;Acc:HGNC:30939]	Homeobox
ENSG00000151208	638.511	307.355	1.05449	0.013562	0.259037	DLG5	10	77790791	77926526	-	10271	protein_coding	discs large MAGUK scaffold protein 5 [Source:HGNC Symbol;Acc:HGNC:2904]	-
ENSG00000180573	156.309	330.847	-1.08118	0.0135761	0.259095	HIST1H2AC	6	26124145	26139116	+	1668	protein_coding	histone cluster 1 H2A family member c [Source:HGNC Symbol;Acc:HGNC:4733]	-
ENSG00000205213	335.091	157.592	1.08773	0.0136012	0.259363	LGR4	11	27365961	27472775	-	6340	protein_coding	leucine rich repeat containing G protein-coupled receptor 4 [Source:HGNC Symbol;Acc:HGNC:13299]	-
ENSG00000130723	1773.52	866.275	1.03361	0.0136269	0.259641	PRRC2B	9	131373636	131500197	+	12390	protein_coding	proline rich coiled-coil 2B [Source:HGNC Symbol;Acc:HGNC:28121]	-
ENSG00000000457	130.768	279.947	-1.09744	0.0136435	0.259747	SCYL3	1	169849631	169894267	-	6883	protein_coding	SCY1 like pseudokinase 3 [Source:HGNC Symbol;Acc:HGNC:19285]	-
ENSG00000169594	652.813	1340.03	-1.03739	0.0136674	0.25999	BNC1	15	83255903	83284714	-	4795	protein_coding	basonuclin 1 [Source:HGNC Symbol;Acc:HGNC:1081]	Others
ENSG00000165650	750.888	363.149	1.04777	0.0136995	0.260384	PDZD8	10	117277274	117375467	-	9881	protein_coding	PDZ domain containing 8 [Source:HGNC Symbol;Acc:HGNC:26974]	-
ENSG00000134245	49.0393	17.6174	1.47021	0.0137103	0.260384	WNT2B	1	112466541	112530165	+	12561	protein_coding	Wnt family member 2B [Source:HGNC Symbol;Acc:HGNC:12781]	-
ENSG00000013588	5509.57	2708.46	1.02443	0.0137306	0.260559	GPRC5A	12	12890782	12917937	+	8440	protein_coding	G protein-coupled receptor class C group 5 member A [Source:HGNC Symbol;Acc:HGNC:9836]	-
ENSG00000183137	272.773	567.727	-1.05717	0.0137633	0.260969	CEP57L1	6	109095110	109163932	+	6432	protein_coding	centrosomal protein 57 like 1 [Source:HGNC Symbol;Acc:HGNC:21561]	-
ENSG00000240207	32.6935	80.2634	-1.29259	0.0138481	0.262165	AC080013.1	3	158732263	158784070	+	4177	antisense	novel transcript, antisense to RARRES1	-
ENSG00000139329	2458	4996.99	-1.02354	0.0138487	0.262165	LUM	12	91102629	91111831	-	3008	protein_coding	lumican [Source:HGNC Symbol;Acc:HGNC:6724]	-
ENSG00000157429	19.4125	50.8981	-1.38509	0.01391	0.262812	ZNF19	16	71464555	71565089	-	9225	protein_coding	zinc finger protein 19 [Source:HGNC Symbol;Acc:HGNC:12981]	zf-C2H2
ENSG00000137825	19.4125	50.8981	-1.38509	0.01391	0.262812	ITPKA	15	41493393	41503551	+	2092	protein_coding	inositol-trisphosphate 3-kinase A [Source:HGNC Symbol;Acc:HGNC:6178]	-
ENSG00000173546	3498.01	1719.83	1.02422	0.0139346	0.262812	CSPG4	15	75674322	75712848	-	8290	protein_coding	chondroitin sulfate proteoglycan 4 [Source:HGNC Symbol;Acc:HGNC:2466]	-
ENSG00000118276	474.031	227.09	1.06129	0.0139376	0.262812	B4GALT6	18	31622247	31685836	-	5306	protein_coding	beta-1,4-galactosyltransferase 6 [Source:HGNC Symbol;Acc:HGNC:929]	-
ENSG00000144843	57.2122	129.206	-1.17359	0.013939	0.262812	ADPRH	3	119579268	119589945	+	4615	protein_coding	ADP-ribosylarginine hydrolase [Source:HGNC Symbol;Acc:HGNC:269]	-
ENSG00000137507	501.614	240.794	1.05838	0.0140351	0.264311	LRRC32	11	76657524	76670747	-	4459	protein_coding	leucine rich repeat containing 32 [Source:HGNC Symbol;Acc:HGNC:4161]	-
ENSG00000078401	346.329	164.444	1.07395	0.014041	0.264311	EDN1	6	12290363	12297194	+	2033	protein_coding	endothelin 1 [Source:HGNC Symbol;Acc:HGNC:3176]	-
ENSG00000145982	205.346	428.732	-1.06158	0.0140596	0.264448	FARS2	6	5261044	5829192	+	4835	protein_coding	phenylalanyl-tRNA synthetase 2, mitochondrial [Source:HGNC Symbol;Acc:HGNC:21062]	-
ENSG00000279483	11.2396	34.2577	-1.59745	0.0141787	0.266263	AC090498.1	7	137513859	137513933	+	75	processed_pseudogene	ribosomal protein L41 (RPL41) pseudogene	-
ENSG00000165272	33.7151	10.7655	1.63535	0.0141787	0.266263	AQP3	9	33441154	33447633	-	2950	protein_coding	aquaporin 3 (Gill blood group) [Source:HGNC Symbol;Acc:HGNC:636]	-
ENSG00000090061	221.692	102.777	1.10807	0.0142369	0.266792	CCNK	14	99481169	99535044	+	8220	protein_coding	cyclin K [Source:HGNC Symbol;Acc:HGNC:1596]	-
ENSG00000070614	3867.83	1906.79	1.02033	0.0142436	0.266792	NDST1	5	150485818	150558211	+	9529	protein_coding	N-deacetylase and N-sulfotransferase 1 [Source:HGNC Symbol;Acc:HGNC:7680]	-
ENSG00000185339	20.4341	54.8135	-1.41821	0.0142524	0.266792	TCN2	22	30606838	30627278	+	3122	protein_coding	transcobalamin 2 [Source:HGNC Symbol;Acc:HGNC:11653]	-
ENSG00000196782	55.169	21.5328	1.35207	0.0142524	0.266792	MAML3	4	139716753	140154184	-	7012	protein_coding	mastermind like transcriptional coactivator 3 [Source:HGNC Symbol;Acc:HGNC:16272]	-
ENSG00000174705	1828.69	898.576	1.02499	0.0142727	0.266958	SH3PXD2B	5	172325000	172454523	-	8242	protein_coding	SH3 and PX domains 2B [Source:HGNC Symbol;Acc:HGNC:29242]	-
ENSG00000119771	242.124	113.544	1.09162	0.0143724	0.268115	KLHL29	2	23385217	23708611	+	11071	protein_coding	kelch like family member 29 [Source:HGNC Symbol;Acc:HGNC:29404]	-
ENSG00000179528	6.13151	22.5116	-1.85577	0.0143802	0.268115	LBX2	2	74497517	74503316	-	2389	protein_coding	ladybird homeobox 2 [Source:HGNC Symbol;Acc:HGNC:15525]	Homeobox
ENSG00000254337	6.13151	22.5116	-1.85577	0.0143802	0.268115	AC083967.1	8	68848742	68852763	-	515	lincRNA	novel transcript	-
ENSG00000280303	23.4989	5.87126	1.97758	0.0143802	0.268115	ERICD	8	140636281	140638283	+	2003	lincRNA	E2F1-regulated inhibitor of cell death [Source:HGNC Symbol;Acc:HGNC:49404]	-
ENSG00000165194	98.0767	42.0885	1.21796	0.0144083	0.268369	PCDH19	X	100291644	100410273	-	9756	protein_coding	protocadherin 19 [Source:HGNC Symbol;Acc:HGNC:14270]	-
ENSG00000163659	736.585	1501.54	-1.0274	0.0144179	0.268369	TIPARP	3	156673235	156706770	+	5048	protein_coding	TCDD inducible poly(ADP-ribose) polymerase [Source:HGNC Symbol;Acc:HGNC:23696]	-
ENSG00000184602	167.546	76.348	1.13257	0.0144429	0.268369	SNN	16	11668414	11679159	+	3312	protein_coding	stannin [Source:HGNC Symbol;Acc:HGNC:11149]	-
ENSG00000163618	16.3476	2.93471	2.4276	0.0144854	0.268369	CADPS	3	62398346	62875389	-	14638	protein_coding	calcium dependent secretion activator [Source:HGNC Symbol;Acc:HGNC:1426]	-
ENSG00000132329	16.3476	2.93471	2.4276	0.0144854	0.268369	RAMP1	2	237858893	237912114	+	1234	protein_coding	receptor activity modifying protein 1 [Source:HGNC Symbol;Acc:HGNC:9843]	-
ENSG00000245156	16.3476	2.93471	2.4276	0.0144854	0.268369	AP001107.1	11	66269832	66278525	-	2792	lincRNA	novel transcript	-
ENSG00000280010	3.06669	15.6597	-2.30714	0.0144854	0.268369	AP001350.2	11	58627435	58628528	+	1094	TEC	TEC	-
ENSG00000272180	16.3476	2.93471	2.4276	0.0144854	0.268369	AC011306.1	2	55952158	56181652	+	1275	lincRNA	novel transcript	-
ENSG00000136630	285.032	589.262	-1.04747	0.0145097	0.268608	HLX	1	220879400	220885059	+	5660	protein_coding	H2.0 like homeobox [Source:HGNC Symbol;Acc:HGNC:4978]	Homeobox
ENSG00000196776	1401.66	2840.6	-1.019	0.0145458	0.269062	CD47	3	108043094	108091862	-	8225	protein_coding	CD47 molecule [Source:HGNC Symbol;Acc:HGNC:1682]	-
ENSG00000260877	12.2612	36.2154	-1.55313	0.0145837	0.269503	AP005233.2	11	69371463	69372512	+	372	lincRNA	novel transcript	-
ENSG00000087116	2535.65	1250.96	1.01924	0.0145926	0.269503	ADAMTS2	5	179110851	179345430	-	8726	protein_coding	ADAM metallopeptidase with thrombospondin type 1 motif 2 [Source:HGNC Symbol;Acc:HGNC:218]	-
ENSG00000239264	1018.55	498.229	1.03144	0.0146151	0.269561	TXNDC5	6	7881517	7910814	-	4387	protein_coding	thioredoxin domain containing 5 [Source:HGNC Symbol;Acc:HGNC:21073]	-
ENSG00000153294	46.9961	107.671	-1.19394	0.0146187	0.269561	ADGRF4	6	47685864	47722021	+	3391	protein_coding	adhesion G protein-coupled receptor F4 [Source:HGNC Symbol;Acc:HGNC:19011]	-
ENSG00000260852	61.2986	24.4693	1.32032	0.014654	0.269788	FBXL19-AS1	16	30919319	30923269	-	3951	antisense	FBXL19 antisense RNA 1 [Source:HGNC Symbol;Acc:HGNC:27557]	-
ENSG00000175567	61.2986	24.4693	1.32032	0.014654	0.269788	UCP2	11	73974667	73983307	-	3237	protein_coding	uncoupling protein 2 [Source:HGNC Symbol;Acc:HGNC:12518]	-
ENSG00000065060	282.989	584.368	-1.04582	0.0147333	0.271034	UHRF1BP1	6	34792015	34883138	+	9908	protein_coding	UHRF1 binding protein 1 [Source:HGNC Symbol;Acc:HGNC:21216]	-
ENSG00000107984	10304	5110.54	1.01164	0.0147724	0.271541	DKK1	10	52314296	52318042	+	2206	protein_coding	dickkopf WNT signaling pathway inhibitor 1 [Source:HGNC Symbol;Acc:HGNC:2891]	-
ENSG00000165118	163.46	343.572	-1.07112	0.0148067	0.271958	C9orf64	9	83938311	83956986	-	2729	protein_coding	chromosome 9 open reading frame 64 [Source:HGNC Symbol;Acc:HGNC:28144]	-
ENSG00000173083	25.5422	64.6019	-1.33458	0.0148649	0.27279	HPSE	4	83292461	83335153	-	4721	protein_coding	heparanase [Source:HGNC Symbol;Acc:HGNC:5164]	-
ENSG00000114790	230.887	107.671	1.09963	0.0148752	0.27279	ARHGEF26	3	154121003	154257827	+	5489	protein_coding	Rho guanine nucleotide exchange factor 26 [Source:HGNC Symbol;Acc:HGNC:24490]	-
ENSG00000115163	187.979	391.536	-1.0581	0.0149291	0.273386	CENPA	2	26764289	26801067	+	1983	protein_coding	centromere protein A [Source:HGNC Symbol;Acc:HGNC:1851]	-
ENSG00000076716	37.8015	12.7232	1.56138	0.014931	0.273386	GPC4	X	133300103	133415490	-	4960	protein_coding	glypican 4 [Source:HGNC Symbol;Acc:HGNC:4452]	-
ENSG00000107968	128.725	273.096	-1.0844	0.0150354	0.275082	MAP3K8	10	30433937	30461833	+	3601	protein_coding	mitogen-activated protein kinase kinase kinase 8 [Source:HGNC Symbol;Acc:HGNC:6860]	-
ENSG00000141540	144.049	64.6019	1.15532	0.0150747	0.275586	TTYH2	17	74213514	74262020	+	5375	protein_coding	tweety family member 2 [Source:HGNC Symbol;Acc:HGNC:13877]	-
ENSG00000109472	166.525	76.348	1.12375	0.0152292	0.277987	CPE	4	165361194	165498320	+	2958	protein_coding	carboxypeptidase E [Source:HGNC Symbol;Acc:HGNC:2303]	-
ENSG00000196972	39.8448	13.702	1.53117	0.0152297	0.277987	SMIM10L2B	X	135094987	135098634	-	2737	protein_coding	small integral membrane protein 10 like 2B [Source:HGNC Symbol;Acc:HGNC:34500]	-
ENSG00000099860	866.33	1752.13	-1.01602	0.0152436	0.277993	GADD45B	19	2476122	2478259	+	2138	protein_coding	growth arrest and DNA damage inducible beta [Source:HGNC Symbol;Acc:HGNC:4096]	-
ENSG00000263142	74.5796	31.3212	1.2482	0.0152537	0.277993	LRRC37A17P	17	46978481	47054569	+	5074	transcribed_unprocessed_pseudogene	leucine rich repeat containing 37 member A17, pseudogene [Source:HGNC Symbol;Acc:HGNC:48365]	-
ENSG00000081913	173.676	80.2634	1.11233	0.0152723	0.278115	PHLPP1	18	62715450	62980433	+	9142	protein_coding	PH domain and leucine rich repeat protein phosphatase 1 [Source:HGNC Symbol;Acc:HGNC:20610]	-
ENSG00000165259	81.7309	178.148	-1.12297	0.0152919	0.278256	HDX	X	84317874	84502479	-	7258	protein_coding	highly divergent homeobox [Source:HGNC Symbol;Acc:HGNC:26411]	Homeobox
ENSG00000151006	25.5422	6.8501	1.87917	0.0153054	0.278285	PRSS53	16	31083425	31089628	-	5501	protein_coding	serine protease 53 [Source:HGNC Symbol;Acc:HGNC:34407]	-
ENSG00000122547	84.7958	184.021	-1.1167	0.0153191	0.278318	EEPD1	7	36153149	36301543	+	4847	protein_coding	endonuclease/exonuclease/phosphatase family domain containing 1 [Source:HGNC Symbol;Acc:HGNC:22223]	-
ENSG00000100567	2237.34	4496.8	-1.00708	0.0154622	0.2807	PSMA3	14	58244831	58272012	+	3119	protein_coding	proteasome subunit alpha 3 [Source:HGNC Symbol;Acc:HGNC:9532]	-
ENSG00000157693	139.963	293.651	-1.06841	0.0155697	0.282434	TMEM268	9	114611206	114646422	+	4792	protein_coding	transmembrane protein 268 [Source:HGNC Symbol;Acc:HGNC:24513]	-
ENSG00000197969	1212.66	599.05	1.01726	0.0156138	0.283016	VPS13A	9	77177353	77421541	+	20196	protein_coding	vacuolar protein sorting 13 homolog A [Source:HGNC Symbol;Acc:HGNC:1908]	-
ENSG00000010310	95.0119	41.1096	1.20606	0.0156835	0.284058	GIPR	19	45668244	45683724	+	4736	protein_coding	gastric inhibitory polypeptide receptor [Source:HGNC Symbol;Acc:HGNC:4271]	-
ENSG00000139567	16.3476	44.0462	-1.42325	0.0157099	0.284099	ACVRL1	12	51906908	51923361	+	5040	protein_coding	activin A receptor like type 1 [Source:HGNC Symbol;Acc:HGNC:175]	-
ENSG00000204314	43.9312	15.6597	1.4806	0.0157099	0.284099	PRRT1	6	32148359	32153083	-	3139	protein_coding	proline rich transmembrane protein 1 [Source:HGNC Symbol;Acc:HGNC:13943]	-
ENSG00000260549	1105.39	546.193	1.0169	0.0158644	0.286671	MT1L	16	56617476	56618818	+	411	transcribed_unprocessed_pseudogene	metallothionein 1L, pseudogene [Source:HGNC Symbol;Acc:HGNC:7404]	-
ENSG00000280063	45.9744	16.6386	1.45921	0.0159028	0.287144	AC012676.5	16	4346694	4348648	-	1955	TEC	tec	-
ENSG00000172667	1566.14	777.2	1.01073	0.0159264	0.287349	ZMAT3	3	179017223	179072279	-	9646	protein_coding	zinc finger matrin-type 3 [Source:HGNC Symbol;Acc:HGNC:29983]	-
ENSG00000163017	8480.42	4239.37	1.00026	0.0159483	0.287523	ACTG2	2	73892314	73919865	+	3811	protein_coding	actin, gamma 2, smooth muscle, enteric [Source:HGNC Symbol;Acc:HGNC:145]	-
ENSG00000163898	8.17473	27.4058	-1.73032	0.0160516	0.288648	LIPH	3	185506262	185552613	-	4122	protein_coding	lipase H [Source:HGNC Symbol;Acc:HGNC:18483]	-
ENSG00000161682	161.417	74.3903	1.11625	0.0160527	0.288648	FAM171A2	17	44353215	44363875	-	3592	protein_coding	family with sequence similarity 171 member A2 [Source:HGNC Symbol;Acc:HGNC:30480]	-
ENSG00000144834	291.162	138.994	1.06609	0.0160562	0.288648	TAGLN3	3	111998664	112013887	+	1791	protein_coding	transgelin 3 [Source:HGNC Symbol;Acc:HGNC:29868]	-
ENSG00000177674	431.123	874.105	-1.01951	0.0160599	0.288648	AGTRAP	1	11736084	11754802	+	2435	protein_coding	angiotensin II receptor associated protein [Source:HGNC Symbol;Acc:HGNC:13539]	-
ENSG00000152127	1659.1	825.163	1.00754	0.0161858	0.290688	MGAT5	2	134119983	134454621	+	8578	protein_coding	alpha-1,6-mannosylglycoprotein 6-beta-N-acetylglucosaminyltransferase [Source:HGNC Symbol;Acc:HGNC:7049]	-
ENSG00000139178	437.253	884.873	-1.0168	0.0162242	0.291155	C1RL	12	7089587	7109273	-	5014	protein_coding	complement C1r subcomponent like [Source:HGNC Symbol;Acc:HGNC:21265]	-
ENSG00000263293	18.3909	3.91356	2.19607	0.0164929	0.29575	THCAT158	17	47303460	47323613	-	713	antisense	thyroid cancer-associated transcript 158 [Source:NCBI gene;Acc:102724508]	-
ENSG00000127399	21.4557	55.7923	-1.37372	0.0165489	0.296302	LRRC61	7	150322639	150338150	+	2735	protein_coding	leucine rich repeat containing 61 [Source:HGNC Symbol;Acc:HGNC:21704]	-
ENSG00000153944	1052.26	521.722	1.01196	0.0165803	0.296637	MSI2	17	57255851	57684685	+	21479	protein_coding	musashi RNA binding protein 2 [Source:HGNC Symbol;Acc:HGNC:18585]	-
ENSG00000006453	177.763	83.1999	1.0941	0.0168797	0.301764	BAIAP2L1	7	98291651	98401068	-	4798	protein_coding	BAI1 associated protein 2 like 1 [Source:HGNC Symbol;Acc:HGNC:21649]	-
ENSG00000228999	10.218	31.3212	-1.60458	0.017143	0.306004	AC096570.1	2	21933268	22531105	-	4118	lincRNA	long intergenic non-protein coding RNA 1830 [Source:NCBI gene;Acc:105374322]	-
ENSG00000275393	30.6502	9.78664	1.63423	0.017143	0.306004	AC018695.6	16	85697335	85697868	-	534	sense_intronic	novel transcript, sense intronic to C16orf74	-
ENSG00000108219	1387.35	693.019	1.00123	0.0171561	0.306006	TSPAN14	10	80454166	80533123	+	17888	protein_coding	tetraspanin 14 [Source:HGNC Symbol;Acc:HGNC:23303]	-
ENSG00000178449	402.518	811.459	-1.01125	0.0172053	0.306649	COX14	12	50111979	50120457	+	1073	protein_coding	cytochrome c oxidase assembly factor COX14 [Source:HGNC Symbol;Acc:HGNC:28216]	-
ENSG00000176986	1217.77	607.86	1.00227	0.0172269	0.306801	SEC24C	10	73744384	73772161	+	5341	protein_coding	SEC24 homolog C, COPII coat complex component [Source:HGNC Symbol;Acc:HGNC:10705]	-
ENSG00000257151	222.714	105.713	1.0741	0.0174017	0.309679	PWAR6	15	25031873	25036490	+	4618	lincRNA	Prader Willi/Angelman region RNA 6 [Source:HGNC Symbol;Acc:HGNC:49129]	-
ENSG00000253522	490.376	982.757	-1.00277	0.0174276	0.309905	MIR3142HG	5	160438594	160487426	+	2377	lincRNA	MIR3142 host gene [Source:HGNC Symbol;Acc:HGNC:51944]	-
ENSG00000197905	298.313	602.966	-1.01496	0.0174513	0.310091	TEAD4	12	2959330	3040673	+	2272	protein_coding	TEA domain transcription factor 4 [Source:HGNC Symbol;Acc:HGNC:11717]	TEA
ENSG00000164683	32.6935	10.7655	1.59112	0.0175391	0.311415	HEY1	8	79764010	79767863	-	3232	protein_coding	hes related family bHLH transcription factor with YRPW motif 1 [Source:HGNC Symbol;Acc:HGNC:4880]	bHLH
ENSG00000105509	176.741	83.1999	1.08579	0.0177287	0.311725	HAS1	19	51713112	51723994	-	2241	protein_coding	hyaluronan synthase 1 [Source:HGNC Symbol;Acc:HGNC:4818]	-
ENSG00000164430	166.525	342.593	-1.04023	0.0177942	0.311725	CGAS	6	73413515	73452276	-	4155	protein_coding	cyclic GMP-AMP synthase [Source:HGNC Symbol;Acc:HGNC:21367]	-
ENSG00000103175	13.2828	1.95585	2.68638	0.0178622	0.311725	WFDC1	16	84294646	84329851	+	8785	protein_coding	WAP four-disulfide core domain 1 [Source:HGNC Symbol;Acc:HGNC:15466]	-
ENSG00000213742	13.2828	1.95585	2.68638	0.0178622	0.311725	ZNF337-AS1	20	25624045	25678074	+	5308	antisense	ZNF337 antisense RNA 1 [Source:HGNC Symbol;Acc:HGNC:40759]	-
ENSG00000135436	13.2828	1.95585	2.68638	0.0178622	0.311725	FAM186B	12	49582885	49605639	-	4756	protein_coding	family with sequence similarity 186 member B [Source:HGNC Symbol;Acc:HGNC:25296]	-
ENSG00000244968	2.04509	12.7232	-2.56719	0.0178622	0.311725	LIFR-AS1	5	38556786	38671216	+	5098	antisense	LIFR antisense RNA 1 [Source:HGNC Symbol;Acc:HGNC:43600]	-
ENSG00000270659	2.04509	12.7232	-2.56719	0.0178622	0.311725	AC079610.2	2	213152970	213153659	+	690	lincRNA	novel transcript	-
ENSG00000198711	13.2828	1.95585	2.68638	0.0178622	0.311725	SSBP3-AS1	1	54236440	54239063	+	2624	antisense	SSBP3 antisense RNA 1 [Source:HGNC Symbol;Acc:HGNC:32328]	-
ENSG00000108018	13.2828	1.95585	2.68638	0.0178622	0.311725	SORCS1	10	106573663	107164534	-	9964	protein_coding	sortilin related VPS10 domain containing receptor 1 [Source:HGNC Symbol;Acc:HGNC:16697]	-
ENSG00000039068	2.04509	12.7232	-2.56719	0.0178622	0.311725	CDH1	16	68737225	68835548	+	6177	protein_coding	cadherin 1 [Source:HGNC Symbol;Acc:HGNC:1748]	-
ENSG00000224616	13.2828	1.95585	2.68638	0.0178622	0.311725	RTCA-AS1	1	100251528	100266179	-	2776	lincRNA	RTCA antisense RNA 1 [Source:HGNC Symbol;Acc:HGNC:50573]	-
ENSG00000222000	2.04509	12.7232	-2.56719	0.0178622	0.311725	AC092675.1	2	98331389	98356005	-	1164	antisense	uncharacterized LOC105373502 [Source:NCBI gene;Acc:105373502]	-
ENSG00000226754	2.04509	12.7232	-2.56719	0.0178622	0.311725	AL606760.1	1	53238610	53242783	+	1181	antisense	uncharacterized LOC100507564 [Source:NCBI gene;Acc:100507564]	-
ENSG00000243978	13.2828	1.95585	2.68638	0.0178622	0.311725	RTL9	X	110358816	110456334	+	5529	protein_coding	retrotransposon Gag like 9 [Source:HGNC Symbol;Acc:HGNC:29245]	-
ENSG00000229950	2.04509	12.7232	-2.56719	0.0178622	0.311725	TFAP2A-AS1	6	10409340	10416446	+	1692	antisense	TFAP2A antisense RNA 1 [Source:HGNC Symbol;Acc:HGNC:40579]	-
ENSG00000179826	2.04509	12.7232	-2.56719	0.0178622	0.311725	MRGPRX3	11	18120955	18138480	+	1741	protein_coding	MAS related GPR family member X3 [Source:HGNC Symbol;Acc:HGNC:17980]	-
ENSG00000239739	2.04509	12.7232	-2.56719	0.0178622	0.311725	AC026316.2	3	170740351	170741365	-	263	lincRNA	novel transcript	-
ENSG00000149328	13.2828	1.95585	2.68638	0.0178622	0.311725	GLB1L2	11	134331874	134378341	+	7280	protein_coding	galactosidase beta 1 like 2 [Source:HGNC Symbol;Acc:HGNC:25129]	-
ENSG00000196859	2.04509	12.7232	-2.56719	0.0178622	0.311725	KRT39	17	40958417	40966892	-	1936	protein_coding	keratin 39 [Source:HGNC Symbol;Acc:HGNC:32971]	-
ENSG00000215045	2.04509	12.7232	-2.56719	0.0178622	0.311725	GRID2IP	7	6497462	6551436	-	4134	protein_coding	Grid2 interacting protein [Source:HGNC Symbol;Acc:HGNC:18464]	-
ENSG00000248538	2.04509	12.7232	-2.56719	0.0178622	0.311725	AC022784.1	8	9151695	9425524	+	17427	lincRNA	uncharacterized LOC101929128 [Source:NCBI gene;Acc:101929128]	-
ENSG00000110328	149.157	69.4961	1.10039	0.0179916	0.313252	GALNT18	11	11270876	11622005	-	3627	protein_coding	polypeptide N-acetylgalactosaminyltransferase 18 [Source:HGNC Symbol;Acc:HGNC:30488]	-
ENSG00000102897	260.513	527.595	-1.01774	0.0179937	0.313252	LYRM1	16	20899868	20925006	+	3593	protein_coding	LYR motif containing 1 [Source:HGNC Symbol;Acc:HGNC:25074]	-
ENSG00000117266	5.1099	19.5751	-1.91261	0.0180032	0.313252	CDK18	1	205504595	205532793	+	6831	protein_coding	cyclin dependent kinase 18 [Source:HGNC Symbol;Acc:HGNC:8751]	-
ENSG00000107249	149.157	307.355	-1.04247	0.0180204	0.31332	GLIS3	9	3824127	4348392	-	11826	protein_coding	GLIS family zinc finger 3 [Source:HGNC Symbol;Acc:HGNC:28510]	zf-C2H2
ENSG00000106714	36.7799	12.7232	1.52198	0.0181211	0.314292	CNTNAP3	9	39072767	39288315	-	9521	protein_coding	contactin associated protein like 3 [Source:HGNC Symbol;Acc:HGNC:13834]	-
ENSG00000148677	963.384	481.589	1.00011	0.0181299	0.314292	ANKRD1	10	90912096	90921276	-	1979	protein_coding	ankyrin repeat domain 1 [Source:HGNC Symbol;Acc:HGNC:15819]	-
ENSG00000121274	301.378	605.902	-1.00722	0.0182335	0.315854	TENT4B	16	50152918	50235310	+	8144	protein_coding	terminal nucleotidyltransferase 4B [Source:HGNC Symbol;Acc:HGNC:30758]	-
ENSG00000279713	38.8231	13.702	1.49381	0.0183322	0.317308	AC080038.3	17	62679403	62681354	-	1952	TEC	TEC	-
ENSG00000008118	119.531	53.8346	1.14887	0.0183445	0.317308	CAMK1G	1	209583717	209613938	+	2676	protein_coding	calcium/calmodulin dependent protein kinase IG [Source:HGNC Symbol;Acc:HGNC:14585]	-
ENSG00000180660	50.0609	110.608	-1.1418	0.0184518	0.31893	MAB21L1	13	35474182	35477209	-	3028	protein_coding	mab-21 like 1 [Source:HGNC Symbol;Acc:HGNC:6757]	-
ENSG00000087842	232.93	470.822	-1.01491	0.0186128	0.32123	PIR	X	15384799	15493564	-	2512	protein_coding	pirin [Source:HGNC Symbol;Acc:HGNC:30048]	-
ENSG00000172123	145.071	297.567	-1.03584	0.0186228	0.32123	SLFN12	17	35411060	35433283	-	3560	protein_coding	schlafen family member 12 [Source:HGNC Symbol;Acc:HGNC:25500]	-
ENSG00000174130	42.9096	15.6597	1.44675	0.0186397	0.32123	TLR6	4	38823715	38856817	-	6035	protein_coding	toll like receptor 6 [Source:HGNC Symbol;Acc:HGNC:16711]	-
ENSG00000251595	16.3476	43.0673	-1.39092	0.0186397	0.32123	ABCA11P	4	425435	474129	-	2790	transcribed_processed_pseudogene	ATP binding cassette subfamily A member 11, pseudogene [Source:HGNC Symbol;Acc:HGNC:31]	-
ENSG00000159314	17.3693	45.025	-1.36805	0.018749	0.322876	ARHGAP27	17	45393902	45434421	-	10426	protein_coding	Rho GTPase activating protein 27 [Source:HGNC Symbol;Acc:HGNC:31813]	-
ENSG00000128165	165.503	338.678	-1.03252	0.0187641	0.322899	ADM2	22	50481556	50486440	+	4276	protein_coding	adrenomedullin 2 [Source:HGNC Symbol;Acc:HGNC:28898]	-
ENSG00000159208	75.6012	161.507	-1.0939	0.0188237	0.323687	CIART	1	150282543	150287093	+	2696	protein_coding	circadian associated repressor of transcription [Source:HGNC Symbol;Acc:HGNC:25200]	-
ENSG00000180233	31.6718	75.3692	-1.2476	0.0189502	0.325203	ZNRF2	7	30284307	30367692	+	3696	protein_coding	zinc and ring finger 2 [Source:HGNC Symbol;Acc:HGNC:22316]	-
ENSG00000180385	73.558	31.3212	1.22833	0.0189722	0.325203	EMC3-AS1	3	9986893	10006990	+	3714	transcribed_unprocessed_pseudogene	EMC3 antisense RNA 1 [Source:HGNC Symbol;Acc:HGNC:49223]	-
ENSG00000174365	100.12	208.492	-1.05736	0.0189936	0.325203	SNHG11	20	38446578	38450921	+	2813	processed_transcript	small nucleolar RNA host gene 11 [Source:HGNC Symbol;Acc:HGNC:25046]	-
ENSG00000176532	21.4557	54.8135	-1.34824	0.0190181	0.325203	PRR15	7	29563811	29567295	+	1982	protein_coding	proline rich 15 [Source:HGNC Symbol;Acc:HGNC:22310]	-
ENSG00000169925	412.734	203.598	1.01902	0.0190218	0.325203	BRD3	9	134030305	134068535	-	6876	protein_coding	bromodomain containing 3 [Source:HGNC Symbol;Acc:HGNC:1104]	-
ENSG00000261505	67.4283	28.3847	1.24445	0.0190249	0.325203	AL031714.1	16	1317891	1322845	-	4489	antisense	novel transcript, antisense to UBE2I	-
ENSG00000246203	57.2122	23.4905	1.27959	0.0190353	0.325203	AL353807.3	1	155614726	155660245	-	2505	unprocessed_pseudogene	novel pseudogene	-
ENSG00000246430	65.3851	27.4058	1.25054	0.0190366	0.325203	LINC00968	8	56496246	56559823	-	2840	lincRNA	long intergenic non-protein coding RNA 968 [Source:HGNC Symbol;Acc:HGNC:48727]	-
ENSG00000174792	26.5638	64.6019	-1.27827	0.0190366	0.325203	ODAPH	4	75556048	75565885	+	2054	protein_coding	odontogenesis associated phosphoprotein [Source:HGNC Symbol;Acc:HGNC:26300]	-
ENSG00000172346	22.4773	5.87126	1.91379	0.0191374	0.326211	CSDC2	22	41560763	41577741	+	3250	protein_coding	cold shock domain containing C2 [Source:HGNC Symbol;Acc:HGNC:30359]	CSD
ENSG00000167984	6.13151	21.5328	-1.792	0.0191374	0.326211	NLRC3	16	3539033	3577400	-	6686	protein_coding	NLR family CARD domain containing 3 [Source:HGNC Symbol;Acc:HGNC:29889]	-
ENSG00000106123	22.4773	5.87126	1.91379	0.0191374	0.326211	EPHB6	7	142855061	142871094	+	5325	protein_coding	EPH receptor B6 [Source:HGNC Symbol;Acc:HGNC:3396]	-
ENSG00000197296	346.329	170.317	1.02336	0.0191809	0.326715	FITM2	20	44302838	44311169	-	4597	protein_coding	fat storage inducing transmembrane protein 2 [Source:HGNC Symbol;Acc:HGNC:16135]	-
ENSG00000159164	391.28	192.83	1.02037	0.019209	0.326958	SV2A	1	149903318	149917882	-	4824	protein_coding	synaptic vesicle glycoprotein 2A [Source:HGNC Symbol;Acc:HGNC:20566]	-
ENSG00000172915	133.833	61.6654	1.11627	0.0193258	0.328707	NBEA	13	34942287	35673022	+	11949	protein_coding	neurobeachin [Source:HGNC Symbol;Acc:HGNC:7648]	-
ENSG00000245556	73.558	156.613	-1.089	0.0199381	0.336923	SCAMP1-AS1	5	78342365	78360507	-	1792	lincRNA	SCAMP1 antisense RNA 1 [Source:HGNC Symbol;Acc:HGNC:50544]	-
ENSG00000113924	24.5205	6.8501	1.82057	0.0199879	0.337035	HGD	3	120628173	120682571	-	2983	protein_coding	homogentisate 1,2-dioxygenase [Source:HGNC Symbol;Acc:HGNC:4892]	-
ENSG00000222019	24.5205	6.8501	1.82057	0.0199879	0.337035	URAHP	16	90039761	90047773	-	2340	transcribed_unprocessed_pseudogene	urate (hydroxyiso-) hydrolase, pseudogene [Source:HGNC Symbol;Acc:HGNC:43695]	-
ENSG00000169116	24.5205	6.8501	1.82057	0.0199879	0.337035	PARM1	4	74933095	75050115	+	5034	protein_coding	prostate androgen-regulated mucin-like protein 1 [Source:HGNC Symbol;Acc:HGNC:24536]	-
ENSG00000162591	104.206	46.9827	1.14706	0.0200602	0.337527	MEGF6	1	3489920	3611495	-	7039	protein_coding	multiple EGF like domains 6 [Source:HGNC Symbol;Acc:HGNC:3232]	-
ENSG00000250091	104.206	46.9827	1.14706	0.0200602	0.337527	DNAH10OS	12	123925461	123934984	-	6003	antisense	dynein axonemal heavy chain 10 opposite strand [Source:HGNC Symbol;Acc:HGNC:37121]	-
ENSG00000276248	102.163	46.0039	1.14882	0.0201186	0.338266	AL442125.1	13	113527260	113530621	+	3362	sense_intronic	novel transcript, sense intronic to TMCO3	-
ENSG00000257702	41.888	93.9672	-1.16333	0.0203653	0.341679	LBX2-AS1	2	74502595	74504678	+	2084	antisense	LBX2 antisense RNA 1 [Source:HGNC Symbol;Acc:HGNC:25136]	-
ENSG00000136378	256.427	125.29	1.03251	0.0203909	0.341865	ADAMTS7	15	78759203	78811431	-	7730	protein_coding	ADAM metallopeptidase with thrombospondin type 1 motif 7 [Source:HGNC Symbol;Acc:HGNC:223]	-
ENSG00000197208	123.617	253.519	-1.0355	0.0204275	0.34199	SLC22A4	5	132294443	132344206	+	2688	protein_coding	solute carrier family 22 member 4 [Source:HGNC Symbol;Acc:HGNC:10968]	-
ENSG00000073910	248.254	121.375	1.03156	0.0205408	0.343152	FRY	13	31846713	32299122	+	18849	protein_coding	FRY microtubule binding protein [Source:HGNC Symbol;Acc:HGNC:20367]	-
ENSG00000186301	8.17473	26.427	-1.6781	0.0206238	0.343558	MST1P2	1	16645622	16650289	+	2291	unprocessed_pseudogene	macrophage stimulating 1 pseudogene 2 [Source:HGNC Symbol;Acc:HGNC:7383]	-
ENSG00000257176	8.17473	25.4481	-1.62391	0.0206238	0.343558	AC009318.1	12	29280418	29317848	-	2813	antisense	uncharacterized LOC100506606 [Source:NCBI gene;Acc:100506606]	-
ENSG00000263513	8.17473	25.4481	-1.62391	0.0206238	0.343558	FAM72C	1	143955364	143971965	-	2297	protein_coding	family with sequence similarity 72 member C [Source:HGNC Symbol;Acc:HGNC:30602]	-
ENSG00000205578	26.5638	7.82895	1.74607	0.0206238	0.343558	POM121B	7	73293497	73301161	+	2487	unprocessed_pseudogene	POM121 transmembrane nucleoporin B (pseudogene) [Source:HGNC Symbol;Acc:HGNC:34004]	-
ENSG00000139173	207.389	99.8402	1.05368	0.0206411	0.343603	TMEM117	12	43835967	44389762	+	3440	protein_coding	transmembrane protein 117 [Source:HGNC Symbol;Acc:HGNC:25308]	-
ENSG00000185633	78.6661	166.402	-1.0797	0.020752	0.344715	NDUFA4L2	12	57234903	57240715	-	2806	protein_coding	NDUFA4, mitochondrial complex associated like 2 [Source:HGNC Symbol;Acc:HGNC:29836]	-
ENSG00000222112	15.326	2.93471	2.33522	0.0209521	0.346075	RN7SKP16	1	33336566	33336864	-	299	misc_RNA	RNA, 7SK small nuclear pseudogene 16 [Source:HGNC Symbol;Acc:HGNC:45740]	-
ENSG00000228492	15.326	2.93471	2.33522	0.0209521	0.346075	RAB11FIP1P1	X	74202834	74204595	+	1762	processed_pseudogene	RAB11 family interacting protein 1 pseudogene 1 [Source:HGNC Symbol;Acc:HGNC:42366]	-
ENSG00000264012	15.326	2.93471	2.33522	0.0209521	0.346075	AC091588.1	18	22175465	22176662	-	359	antisense	novel transcript, antisense to GATA6	-
ENSG00000284669	15.326	2.93471	2.33522	0.0209521	0.346075	AC092053.3	3	39148281	39172952	+	4975	antisense	novel transcript, antisense CSRNP1	-
ENSG00000178386	15.326	2.93471	2.33522	0.0209521	0.346075	ZNF223	19	44051367	44067991	+	3329	protein_coding	zinc finger protein 223 [Source:HGNC Symbol;Acc:HGNC:13016]	zf-C2H2
ENSG00000103067	3.06669	14.6809	-2.2148	0.0209521	0.346075	ESRP2	16	68229111	68238102	-	5563	protein_coding	epithelial splicing regulatory protein 2 [Source:HGNC Symbol;Acc:HGNC:26152]	-
ENSG00000164972	3.06669	14.6809	-2.2148	0.0209521	0.346075	C9orf24	9	34379019	34397832	-	1439	protein_coding	chromosome 9 open reading frame 24 [Source:HGNC Symbol;Acc:HGNC:19919]	-
ENSG00000136574	3.06669	14.6809	-2.2148	0.0209521	0.346075	GATA4	8	11676959	11760002	+	4443	protein_coding	GATA binding protein 4 [Source:HGNC Symbol;Acc:HGNC:4173]	zf-GATA
ENSG00000253661	75.6012	33.2789	1.18067	0.0210014	0.346405	ZFHX4-AS1	8	76491200	76683278	-	2251	antisense	ZFHX4 antisense RNA 1 [Source:HGNC Symbol;Acc:HGNC:44165]	-
ENSG00000011347	9.19635	28.3847	-1.61322	0.0210963	0.347714	SYT7	11	61515313	61581148	-	5953	protein_coding	synaptotagmin 7 [Source:HGNC Symbol;Acc:HGNC:11514]	-
ENSG00000157680	154.266	73.4115	1.07	0.0211104	0.347714	DGKI	7	137381037	137847092	-	15549	protein_coding	diacylglycerol kinase iota [Source:HGNC Symbol;Acc:HGNC:2855]	-
ENSG00000182580	29.6286	9.78664	1.58552	0.0214439	0.350307	EPHB3	3	184561784	184582409	+	4532	protein_coding	EPH receptor B3 [Source:HGNC Symbol;Acc:HGNC:3394]	-
ENSG00000143320	267.665	132.142	1.01762	0.0214968	0.350307	CRABP2	1	156699606	156705816	-	1100	protein_coding	cellular retinoic acid binding protein 2 [Source:HGNC Symbol;Acc:HGNC:2339]	-
ENSG00000178343	25.5422	61.6654	-1.2676	0.0215532	0.350307	SHISA3	4	42397839	42402487	+	1971	protein_coding	shisa family member 3 [Source:HGNC Symbol;Acc:HGNC:25159]	-
ENSG00000205221	1.02348	9.78664	-3.11204	0.0215665	0.350307	VIT	2	36696690	36814792	+	3710	protein_coding	vitrin [Source:HGNC Symbol;Acc:HGNC:12697]	-
ENSG00000155966	10.218	0.977001	3.22782	0.0215665	0.350307	AFF2	X	148500619	149000663	+	14006	protein_coding	AF4/FMR2 family member 2 [Source:HGNC Symbol;Acc:HGNC:3776]	AF-4
ENSG00000091831	10.218	0.977001	3.22782	0.0215665	0.350307	ESR1	6	151656691	152129619	+	13854	protein_coding	estrogen receptor 1 [Source:HGNC Symbol;Acc:HGNC:3467]	ESR-like
ENSG00000117643	1.02348	9.78664	-3.11204	0.0215665	0.350307	MAN1C1	1	25617468	25786207	+	9026	protein_coding	mannosidase alpha class 1C member 1 [Source:HGNC Symbol;Acc:HGNC:19080]	-
ENSG00000164591	10.218	0.977001	3.22782	0.0215665	0.350307	MYOZ3	5	150660874	150679365	+	6037	protein_coding	myozenin 3 [Source:HGNC Symbol;Acc:HGNC:18565]	-
ENSG00000227496	10.218	0.977001	3.22782	0.0215665	0.350307	AC099066.2	1	225700604	225752243	+	1530	antisense	novel transcript	-
ENSG00000254995	10.218	0.977001	3.22782	0.0215665	0.350307	STX16-NPEPL1	20	58651434	58715410	+	3859	protein_coding	STX16-NPEPL1 readthrough (NMD candidate) [Source:HGNC Symbol;Acc:HGNC:41993]	-
ENSG00000207554	10.218	0.977001	3.22782	0.0215665	0.350307	MIR647	20	63942631	63942726	-	96	miRNA	microRNA 647 [Source:HGNC Symbol;Acc:HGNC:32903]	-
ENSG00000279133	1.02348	9.78664	-3.11204	0.0215665	0.350307	AC018628.1	17	62003700	62007518	-	3819	TEC	TEC	-
ENSG00000214776	10.218	0.977001	3.22782	0.0215665	0.350307	AC092821.1	12	9480608	9576275	+	12000	transcribed_unprocessed_pseudogene	ovostatin	-
ENSG00000151490	1.02348	9.78664	-3.11204	0.0215665	0.350307	PTPRO	12	15322397	15597399	+	7519	protein_coding	protein tyrosine phosphatase, receptor type O [Source:HGNC Symbol;Acc:HGNC:9678]	-
ENSG00000185958	1.02348	9.78664	-3.11204	0.0215665	0.350307	FAM186A	12	50326230	50396622	-	8296	protein_coding	family with sequence similarity 186 member A [Source:HGNC Symbol;Acc:HGNC:26980]	-
ENSG00000233858	1.02348	9.78664	-3.11204	0.0215665	0.350307	LINC02599	8	48590401	48594621	+	3549	lincRNA	long intergenic non-protein coding RNA 2599 [Source:HGNC Symbol;Acc:HGNC:53931]	-
ENSG00000168309	1.02348	9.78664	-3.11204	0.0215665	0.350307	FAM107A	3	58564117	58627610	-	5321	protein_coding	family with sequence similarity 107 member A [Source:HGNC Symbol;Acc:HGNC:30827]	-
ENSG00000260635	10.218	0.977001	3.22782	0.0215665	0.350307	AC092338.1	16	22365121	22369047	+	423	antisense	novel transcript, antisense to CDR2	-
ENSG00000248323	11.2396	32.3001	-1.51288	0.0216953	0.351079	LUCAT1	5	91054834	91314547	-	16538	antisense	lung cancer associated transcript 1 [Source:HGNC Symbol;Acc:HGNC:48498]	-
ENSG00000230615	23.4989	57.75	-1.29285	0.0217082	0.351079	AL139220.2	1	44030443	44115913	+	7999	lincRNA	uncharacterized LOC107984948 [Source:NCBI gene;Acc:107984948]	-
ENSG00000146414	133.833	62.6442	1.09359	0.0218344	0.351079	SHPRH	6	145864245	145964423	-	17637	protein_coding	SNF2 histone linker PHD RING helicase [Source:HGNC Symbol;Acc:HGNC:19336]	-
ENSG00000237276	12.2612	34.2577	-1.47324	0.0218722	0.351079	ANO7L1	1	16215909	16228027	-	1990	transcribed_unprocessed_pseudogene	anoctamin 7 like 1 [Source:HGNC Symbol;Acc:HGNC:32248]	-
ENSG00000241399	50.0609	19.5751	1.3489	0.0219798	0.351079	CD302	2	159768630	159798255	-	4075	protein_coding	CD302 molecule [Source:HGNC Symbol;Acc:HGNC:30843]	-
ENSG00000271579	20.4341	49.9192	-1.28361	0.0219798	0.351079	AC078880.3	12	115299588	115300708	-	1121	lincRNA	novel transcript	-
ENSG00000272523	13.2828	36.2154	-1.43877	0.0219911	0.351079	LINC01023	5	108727825	108728260	-	436	lincRNA	long intergenic non-protein coding RNA 1023 [Source:HGNC Symbol;Acc:HGNC:49004]	-
ENSG00000198838	97.0551	44.0462	1.13747	0.0219966	0.351079	RYR3	15	33310945	33866121	+	20370	protein_coding	ryanodine receptor 3 [Source:HGNC Symbol;Acc:HGNC:10485]	-
ENSG00000101096	48.0177	18.5962	1.36245	0.022032	0.351079	NFATC2	20	51386957	51562831	-	8286	protein_coding	nuclear factor of activated T cells 2 [Source:HGNC Symbol;Acc:HGNC:7776]	RHD
ENSG00000154639	37.8015	13.702	1.45546	0.0220647	0.351079	CXADR	21	17512382	17593579	+	6682	protein_coding	CXADR, Ig-like cell adhesion molecule [Source:HGNC Symbol;Acc:HGNC:2559]	-
ENSG00000205918	39.8448	14.6809	1.4325	0.022103	0.351079	PDPK2P	16	2616121	2643296	-	4426	transcribed_unprocessed_pseudogene	3-phosphoinositide dependent protein kinase 2, pseudogene [Source:HGNC Symbol;Acc:HGNC:49897]	-
ENSG00000185008	39.8448	14.6809	1.4325	0.022103	0.351079	ROBO2	3	75906695	77649964	+	16663	protein_coding	roundabout guidance receptor 2 [Source:HGNC Symbol;Acc:HGNC:10250]	-
ENSG00000115257	16.3476	42.0885	-1.35785	0.0221135	0.351079	PCSK4	19	1481428	1490752	-	3792	protein_coding	proprotein convertase subtilisin/kexin type 4 [Source:HGNC Symbol;Acc:HGNC:8746]	-
ENSG00000177875	16.3476	42.0885	-1.35785	0.0221135	0.351079	CCDC184	12	48183584	48185926	+	2343	protein_coding	coiled-coil domain containing 184 [Source:HGNC Symbol;Acc:HGNC:33749]	-
ENSG00000158373	40.8664	91.0307	-1.1531	0.0223104	0.351079	HIST1H2BD	6	26158146	26171349	+	871	protein_coding	histone cluster 1 H2B family member d [Source:HGNC Symbol;Acc:HGNC:4747]	-
ENSG00000049759	307.508	152.698	1.00932	0.0225222	0.351079	NEDD4L	18	58044367	58401540	+	17455	protein_coding	neural precursor cell expressed, developmentally down-regulated 4-like, E3 ubiquitin protein ligase [Source:HGNC Symbol;Acc:HGNC:7728]	-
ENSG00000196139	7.15312	1.38778e-17	5.86353	0.0226768	0.351079	AKR1C3	10	5035354	5107686	+	4532	protein_coding	aldo-keto reductase family 1 member C3 [Source:HGNC Symbol;Acc:HGNC:386]	-
ENSG00000137745	7.15312	1.38778e-17	5.86353	0.0226768	0.351079	MMP13	11	102942995	102955734	-	2834	protein_coding	matrix metallopeptidase 13 [Source:HGNC Symbol;Acc:HGNC:7159]	-
ENSG00000160307	7.15312	1.38778e-17	5.86353	0.0226768	0.351079	S100B	21	46598962	46605208	-	1448	protein_coding	S100 calcium binding protein B [Source:HGNC Symbol;Acc:HGNC:10500]	-
ENSG00000141497	1.38778e-17	6.8501	-5.80291	0.0226768	0.351079	ZMYND15	17	4740015	4746119	+	3303	protein_coding	zinc finger MYND-type containing 15 [Source:HGNC Symbol;Acc:HGNC:20997]	-
ENSG00000185442	7.15312	1.38778e-17	5.86353	0.0226768	0.351079	FAM174B	15	92617443	92809884	-	4657	protein_coding	family with sequence similarity 174 member B [Source:HGNC Symbol;Acc:HGNC:34339]	-
ENSG00000257315	7.15312	1.38778e-17	5.86353	0.0226768	0.351079	ZBED6	1	203795714	203854999	+	12481	protein_coding	zinc finger BED-type containing 6 [Source:HGNC Symbol;Acc:HGNC:33273]	zf-BED
ENSG00000283538	7.15312	1.38778e-17	5.86353	0.0226768	0.351079	AC005972.3	17	62910021	62968549	-	2992	lincRNA	novel transcript	-
ENSG00000271811	1.38778e-17	6.8501	-5.80291	0.0226768	0.351079	Z97200.1	1	170667381	170669425	+	2045	lincRNA	novel transcript	-
ENSG00000254319	7.15312	1.38778e-17	5.86353	0.0226768	0.351079	AC246817.2	8	2666079	2728451	-	1674	lincRNA	uncharacterized LOC101927815 [Source:NCBI gene;Acc:101927815]	-
ENSG00000005187	1.38778e-17	6.8501	-5.80291	0.0226768	0.351079	ACSM3	16	20610243	20797581	+	7822	protein_coding	acyl-CoA synthetase medium chain family member 3 [Source:HGNC Symbol;Acc:HGNC:10522]	-
ENSG00000198785	1.38778e-17	6.8501	-5.80291	0.0226768	0.351079	GRIN3A	9	101569353	101738580	-	8121	protein_coding	glutamate ionotropic receptor NMDA type subunit 3A [Source:HGNC Symbol;Acc:HGNC:16767]	-
ENSG00000234754	1.38778e-17	6.8501	-5.80291	0.0226768	0.351079	C1orf140	1	221330080	221336296	-	4340	lincRNA	uncharacterized LOC400804 [Source:NCBI gene;Acc:400804]	-
ENSG00000144460	1.38778e-17	6.8501	-5.80291	0.0226768	0.351079	NYAP2	2	225399710	225654018	+	5461	protein_coding	neuronal tyrosine-phosphorylated phosphoinositide-3-kinase adaptor 2 [Source:HGNC Symbol;Acc:HGNC:29291]	-
ENSG00000267980	7.15312	1.38778e-17	5.86353	0.0226768	0.351079	AC007292.1	19	4363789	4364640	+	746	antisense	novel transcript, antisense to SH3GL1	-
ENSG00000267416	1.38778e-17	6.8501	-5.80291	0.0226768	0.351079	AC025048.4	17	60079309	60088695	+	699	lincRNA	uncharacterized LOC105371849 [Source:NCBI gene;Acc:105371849]	-
ENSG00000236869	7.15312	1.38778e-17	5.86353	0.0226768	0.351079	ZKSCAN7-AS1	3	44557357	44685653	-	456	antisense	ZKSCAN7 ZNF cluster antisense RNA 1 [Source:HGNC Symbol;Acc:HGNC:53964]	-
ENSG00000240135	7.15312	1.38778e-17	5.86353	0.0226768	0.351079	PSMD12P	3	72876737	72878102	-	1366	unprocessed_pseudogene	proteasome 26S subunit, non-ATPase, 12 pseudogene [Source:HGNC Symbol;Acc:HGNC:30153]	-
ENSG00000262420	1.38778e-17	6.8501	-5.80291	0.0226768	0.351079	AC007613.1	16	11741910	11744506	+	2597	antisense	novel transcript, antisense to TXNDC11	-
ENSG00000279632	7.15312	1.38778e-17	5.86353	0.0226768	0.351079	AP003108.4	11	61426448	61427325	-	878	TEC	novel transcript	-
ENSG00000236711	7.15312	1.38778e-17	5.86353	0.0226768	0.351079	SMAD9-IT1	13	36849366	36850046	-	504	sense_intronic	SMAD9 intronic transcript 1 [Source:HGNC Symbol;Acc:HGNC:39963]	-
ENSG00000267042	7.15312	1.38778e-17	5.86353	0.0226768	0.351079	AC100793.2	17	42679963	42682020	+	542	antisense	novel transcript, antisense to CCR10	-
ENSG00000255503	1.38778e-17	6.8501	-5.80291	0.0226768	0.351079	AP001767.3	11	83072402	83097196	-	436	lincRNA	novel transcript	-
ENSG00000226149	1.38778e-17	6.8501	-5.80291	0.0226768	0.351079	AL356124.1	6	129526626	129552587	-	864	lincRNA	novel transcript	-
ENSG00000207088	1.38778e-17	6.8501	-5.80291	0.0226768	0.351079	SNORA7B	3	129397210	129397348	-	139	snoRNA	small nucleolar RNA, H/ACA box 7B [Source:HGNC Symbol;Acc:HGNC:32593]	-
ENSG00000263812	1.38778e-17	6.8501	-5.80291	0.0226768	0.351079	LINC00908	18	76528655	76610968	+	3036	lincRNA	long intergenic non-protein coding RNA 908 [Source:HGNC Symbol;Acc:HGNC:27599]	-
ENSG00000160472	7.15312	1.38778e-17	5.86353	0.0226768	0.351079	TMEM190	19	55376836	55378244	+	593	protein_coding	transmembrane protein 190 [Source:HGNC Symbol;Acc:HGNC:29632]	-
ENSG00000225808	1.38778e-17	6.8501	-5.80291	0.0226768	0.351079	DNAJC19P5	2	177229191	177229506	-	316	processed_pseudogene	DnaJ heat shock protein family (Hsp40) member C19 pseudogene 5 [Source:HGNC Symbol;Acc:HGNC:45068]	-
ENSG00000225091	1.38778e-17	6.8501	-5.80291	0.0226768	0.351079	SNORA71A	20	38427309	38427442	-	134	snoRNA	small nucleolar RNA, H/ACA box 71A [Source:HGNC Symbol;Acc:HGNC:10232]	-
ENSG00000250298	1.38778e-17	6.8501	-5.80291	0.0226768	0.351079	GIMD1	4	106357485	106368825	-	1470	protein_coding	GIMAP family P-loop NTPase domain containing 1 [Source:HGNC Symbol;Acc:HGNC:44141]	-
ENSG00000163554	1.38778e-17	6.8501	-5.80291	0.0226768	0.351079	SPTA1	1	158610706	158686715	-	10106	protein_coding	spectrin alpha, erythrocytic 1 [Source:HGNC Symbol;Acc:HGNC:11272]	-
ENSG00000267905	1.38778e-17	6.8501	-5.80291	0.0226768	0.351079	AC008750.3	19	51340695	51344117	+	438	antisense	novel transcript, antisense to VSIG10L	-
ENSG00000273989	1.38778e-17	6.8501	-5.80291	0.0226768	0.351079	AC022079.1	12	28236227	28236828	+	602	sense_intronic	novel transcript, sense intronic to CCDC91	-
ENSG00000278231	1.38778e-17	6.8501	-5.80291	0.0226768	0.351079	AL133342.1	20	48821688	48849458	-	366	lincRNA	novel transcript	-
ENSG00000136014	7.15312	1.38778e-17	5.86353	0.0226768	0.351079	USP44	12	95516560	95551490	-	5386	protein_coding	ubiquitin specific peptidase 44 [Source:HGNC Symbol;Acc:HGNC:20064]	-
ENSG00000101746	7.15312	1.38778e-17	5.86353	0.0226768	0.351079	NOL4	18	33851100	34224952	-	5687	protein_coding	nucleolar protein 4 [Source:HGNC Symbol;Acc:HGNC:7870]	-
ENSG00000284543	7.15312	1.38778e-17	5.86353	0.0226768	0.351079	LINC01226	1	31506226	31583306	+	9848	processed_transcript	long intergenic non-protein coding RNA 1226 [Source:HGNC Symbol;Acc:HGNC:49678]	-
ENSG00000267074	1.38778e-17	6.8501	-5.80291	0.0226768	0.351079	AC015911.3	17	35499690	35510270	-	849	sense_intronic	novel transcript, sense intronic SLFN12L	-
ENSG00000123329	1.38778e-17	6.8501	-5.80291	0.0226768	0.351079	ARHGAP9	12	57472255	57488814	-	5127	protein_coding	Rho GTPase activating protein 9 [Source:HGNC Symbol;Acc:HGNC:14130]	-
ENSG00000279805	1.38778e-17	6.8501	-5.80291	0.0226768	0.351079	Z95114.3	22	36137430	36139350	-	1921	TEC	TEC	-
ENSG00000109101	1.38778e-17	6.8501	-5.80291	0.0226768	0.351079	FOXN1	17	28506243	28538896	+	3637	protein_coding	forkhead box N1 [Source:HGNC Symbol;Acc:HGNC:12765]	Fork
ENSG00000251555	1.38778e-17	6.8501	-5.80291	0.0226768	0.351079	AC096711.2	4	131930031	131975952	-	454	lincRNA	novel transcript	-
ENSG00000196684	1.38778e-17	6.8501	-5.80291	0.0226768	0.351079	HSH2D	19	16134028	16158575	+	3398	protein_coding	hematopoietic SH2 domain containing [Source:HGNC Symbol;Acc:HGNC:24920]	-
ENSG00000128383	1.38778e-17	6.8501	-5.80291	0.0226768	0.351079	APOBEC3A	22	38952741	38992778	+	2358	protein_coding	apolipoprotein B mRNA editing enzyme catalytic subunit 3A [Source:HGNC Symbol;Acc:HGNC:17343]	-
ENSG00000261609	269.708	134.1	1.00739	0.0228192	0.353051	GAN	16	81314947	81390884	+	15411	protein_coding	gigaxonin [Source:HGNC Symbol;Acc:HGNC:4137]	-
ENSG00000266173	78.6661	35.2366	1.15574	0.0230304	0.354605	STRADA	17	63682336	63741986	-	10860	protein_coding	STE20-related kinase adaptor alpha [Source:HGNC Symbol;Acc:HGNC:30172]	-
ENSG00000182575	4.08829	16.6386	-1.9931	0.0230709	0.354605	NXPH3	17	49575858	49583827	+	5648	protein_coding	neurexophilin 3 [Source:HGNC Symbol;Acc:HGNC:8077]	-
ENSG00000259065	4.08829	16.6386	-1.9931	0.0230709	0.354605	AC005520.2	14	73787360	73803270	+	688	antisense	uncharacterized LOC100506476 [Source:NCBI gene;Acc:100506476]	-
ENSG00000224424	4.08829	16.6386	-1.9931	0.0230709	0.354605	PRKAR2A-AS1	3	48847572	48851981	+	3917	antisense	PRKAR2A antisense RNA 1 [Source:HGNC Symbol;Acc:HGNC:40471]	-
ENSG00000272941	4.08829	16.6386	-1.9931	0.0230709	0.354605	AC083862.2	7	135168403	135169547	+	1145	antisense	novel transcript, antisense to C7orf49	-
ENSG00000165449	17.3693	3.91356	2.11418	0.0230709	0.354605	SLC16A9	10	59650761	59736002	-	4429	protein_coding	solute carrier family 16 member 9 [Source:HGNC Symbol;Acc:HGNC:23520]	-
ENSG00000130829	4.08829	16.6386	-1.9931	0.0230709	0.354605	DUSP9	X	153642492	153651326	+	2776	protein_coding	dual specificity phosphatase 9 [Source:HGNC Symbol;Acc:HGNC:3076]	-
ENSG00000144821	106.25	48.9404	1.1163	0.0232392	0.356902	MYH15	3	108380369	108529322	-	7694	protein_coding	myosin heavy chain 15 [Source:HGNC Symbol;Acc:HGNC:31073]	-
ENSG00000145476	88.8822	183.042	-1.04121	0.0232507	0.356902	CYP4V2	4	186191520	186213456	+	9807	protein_coding	cytochrome P450 family 4 subfamily V member 2 [Source:HGNC Symbol;Acc:HGNC:23198]	-
ENSG00000171877	113.401	229.048	-1.01345	0.023338	0.358007	FRMD5	15	43870761	44195252	-	6673	protein_coding	FERM domain containing 5 [Source:HGNC Symbol;Acc:HGNC:28214]	-
ENSG00000080200	183.892	90.0518	1.02897	0.0242483	0.370759	CRYBG3	3	97822040	97944963	+	10929	protein_coding	crystallin beta-gamma domain containing 3 [Source:HGNC Symbol;Acc:HGNC:34427]	-
ENSG00000111199	61.2986	26.427	1.20984	0.0243897	0.372678	TRPV4	12	109783085	109833401	-	3759	protein_coding	transient receptor potential cation channel subfamily V member 4 [Source:HGNC Symbol;Acc:HGNC:18083]	-
ENSG00000181195	5.1099	18.5962	-1.83909	0.0245106	0.373552	PENK	8	56436674	56446734	-	3455	protein_coding	proenkephalin [Source:HGNC Symbol;Acc:HGNC:8831]	-
ENSG00000266680	19.4125	4.89241	1.96058	0.0245106	0.373552	AL135905.1	6	63571005	63572408	-	1404	antisense	novel transcript, antisense to PTP4A1	-
ENSG00000255837	5.1099	18.5962	-1.83909	0.0245106	0.373552	TAS2R20	12	10996495	10997875	-	1381	protein_coding	taste 2 receptor member 20 [Source:HGNC Symbol;Acc:HGNC:19109]	-
ENSG00000225131	5.1099	18.5962	-1.83909	0.0245106	0.373552	PSME2P2	13	48771128	48771827	+	700	processed_pseudogene	proteasome activator subunit 2 pseudogene 2 [Source:HGNC Symbol;Acc:HGNC:30160]	-
ENSG00000162542	109.314	220.238	-1.00978	0.0245547	0.373738	TMCO4	1	19682213	19799945	-	4054	protein_coding	transmembrane and coiled-coil domains 4 [Source:HGNC Symbol;Acc:HGNC:27393]	-
ENSG00000285906	23.4989	56.7711	-1.26824	0.024741	0.375841	AC083855.2	3	11193439	11225877	-	996	antisense		-
ENSG00000255150	23.4989	56.7711	-1.26824	0.024741	0.375841	EID3	12	104303739	104305205	+	1467	protein_coding	EP300 interacting inhibitor of differentiation 3 [Source:HGNC Symbol;Acc:HGNC:32961]	-
ENSG00000170873	109.314	50.8981	1.10084	0.0247643	0.375953	MTSS1	8	124550790	124728429	-	7727	protein_coding	MTSS1, I-BAR domain containing [Source:HGNC Symbol;Acc:HGNC:20443]	-
ENSG00000267041	53.1257	22.5116	1.23398	0.0251076	0.380052	ZNF850	19	36714383	36772825	-	7850	protein_coding	zinc finger protein 850 [Source:HGNC Symbol;Acc:HGNC:27994]	zf-C2H2
ENSG00000135637	125.66	59.7077	1.0719	0.0251363	0.380124	CCDC142	2	74471986	74483408	-	4897	protein_coding	coiled-coil domain containing 142 [Source:HGNC Symbol;Acc:HGNC:25889]	-
ENSG00000151611	119.531	239.815	-1.00382	0.0254269	0.383175	MMAA	4	145599042	145660035	+	8882	protein_coding	methylmalonic aciduria (cobalamin deficiency) cblA type [Source:HGNC Symbol;Acc:HGNC:18871]	-
ENSG00000188747	21.4557	5.87126	1.84706	0.0254753	0.383175	NOXA1	9	137423350	137434406	+	1678	protein_coding	NADPH oxidase activator 1 [Source:HGNC Symbol;Acc:HGNC:10668]	-
ENSG00000213412	21.4557	5.87126	1.84706	0.0254753	0.383175	HNRNPA1P33	10	46415853	46416413	+	561	processed_pseudogene	heterogeneous nuclear ribonucleoprotein A1 pseudogene 33 [Source:HGNC Symbol;Acc:HGNC:44990]	-
ENSG00000144355	20.4341	48.9404	-1.25511	0.0254851	0.383175	DLX1	2	172084740	172089677	+	3656	protein_coding	distal-less homeobox 1 [Source:HGNC Symbol;Acc:HGNC:2914]	Homeobox
ENSG00000173253	49.0393	19.5751	1.31923	0.0254851	0.383175	DMRT2	9	1049858	1057552	+	3560	protein_coding	doublesex and mab-3 related transcription factor 2 [Source:HGNC Symbol;Acc:HGNC:2935]	DM
ENSG00000162711	7.15312	22.5116	-1.6375	0.0261053	0.390747	NLRP3	1	247416156	247449108	+	4757	protein_coding	NLR family pyrin domain containing 3 [Source:HGNC Symbol;Acc:HGNC:16400]	-
ENSG00000143061	23.4989	6.8501	1.75948	0.0261053	0.390747	IGSF3	1	116574399	116667755	-	7400	protein_coding	immunoglobulin superfamily member 3 [Source:HGNC Symbol;Acc:HGNC:5950]	-
ENSG00000232859	41.888	91.0307	-1.11759	0.0263836	0.393632	LYRM9	17	27878314	27894752	-	5380	protein_coding	LYR motif containing 9 [Source:HGNC Symbol;Acc:HGNC:27314]	-
ENSG00000081052	15.326	39.152	-1.34622	0.0263988	0.393632	COL4A4	2	227002711	227164453	-	10076	protein_coding	collagen type IV alpha 4 chain [Source:HGNC Symbol;Acc:HGNC:2206]	-
ENSG00000108984	38.8231	14.6809	1.39515	0.0263988	0.393632	MAP2K6	17	69414698	69553861	+	16655	protein_coding	mitogen-activated protein kinase kinase 6 [Source:HGNC Symbol;Acc:HGNC:6846]	-
ENSG00000089505	25.5422	7.82895	1.68976	0.0264977	0.394605	CMTM1	16	66566393	66579137	+	1465	protein_coding	CKLF like MARVEL transmembrane domain containing 1 [Source:HGNC Symbol;Acc:HGNC:19172]	-
ENSG00000279649	25.5422	7.82895	1.68976	0.0264977	0.394605	AC020978.9	16	68290087	68292790	-	2704	TEC	novel transcript	-
ENSG00000174482	26.5638	8.80779	1.57866	0.02672	0.396791	LINGO2	9	27948078	28670286	-	3480	protein_coding	leucine rich repeat and Ig domain containing 2 [Source:HGNC Symbol;Acc:HGNC:21207]	-
ENSG00000151117	12.2612	33.2789	-1.43158	0.02678	0.396791	TMEM86A	11	18693122	18704785	+	4243	protein_coding	transmembrane protein 86A [Source:HGNC Symbol;Acc:HGNC:26890]	-
ENSG00000128655	32.6935	11.7443	1.46697	0.02678	0.396791	PDE11A	2	177623252	178072755	-	12237	protein_coding	phosphodiesterase 11A [Source:HGNC Symbol;Acc:HGNC:8773]	-
ENSG00000271857	10.218	29.3635	-1.51185	0.0268201	0.396791	AL096865.1	6	45421079	45422005	-	927	antisense	novel transcript, antisense to RUNX2	-
ENSG00000163935	39.8448	87.1153	-1.12618	0.0268226	0.396791	SFMBT1	3	52903572	53046750	-	5676	protein_coding	Scm like with four mbt domains 1 [Source:HGNC Symbol;Acc:HGNC:20255]	-
ENSG00000108511	68.4499	141.931	-1.05076	0.0268945	0.396791	HOXB6	17	48595751	48604992	-	2604	protein_coding	homeobox B6 [Source:HGNC Symbol;Acc:HGNC:5117]	Homeobox
ENSG00000221930	59.2554	123.332	-1.05602	0.0269941	0.396791	FAM45BP	X	130494965	130496588	+	1624	transcribed_processed_pseudogene	family with sequence similarity 45 member B, pseudogene [Source:HGNC Symbol;Acc:HGNC:30886]	-
ENSG00000174206	59.2554	123.332	-1.05602	0.0269941	0.396791	C12orf66	12	64186316	64222296	-	5999	protein_coding	chromosome 12 open reading frame 66 [Source:HGNC Symbol;Acc:HGNC:26517]	-
ENSG00000127743	2.04509	11.7443	-2.45288	0.0270427	0.396791	IL17B	5	149371324	149404202	-	1211	protein_coding	interleukin 17B [Source:HGNC Symbol;Acc:HGNC:5982]	-
ENSG00000279179	12.2612	1.95585	2.57202	0.0270427	0.396791	AL662907.2	1	33162851	33166298	+	3448	TEC	TEC	-
ENSG00000184923	12.2612	1.95585	2.57202	0.0270427	0.396791	NUTM2A	10	87225448	87236908	+	5082	protein_coding	NUT family member 2A [Source:HGNC Symbol;Acc:HGNC:23438]	-
ENSG00000225259	12.2612	1.95585	2.57202	0.0270427	0.396791	ST13P6	8	133408006	133409107	+	1102	processed_pseudogene	ST13, Hsp70 interacting protein pseudogene 6 [Source:HGNC Symbol;Acc:HGNC:18557]	-
ENSG00000231187	12.2612	1.95585	2.57202	0.0270427	0.396791	AL356056.2	10	46582782	46598145	-	991	antisense	uncharacterized LOC101927699 [Source:NCBI gene;Acc:101927699]	-
ENSG00000237781	2.04509	11.7443	-2.45288	0.0270427	0.396791	AL356356.1	1	150548562	150557724	-	665	antisense	novel transcript, antisense to ADAMTSL4	-
ENSG00000270890	2.04509	11.7443	-2.45288	0.0270427	0.396791	AL049844.2	6	143858062	143858689	-	628	processed_pseudogene	synaptophysin-like 1 (SYPL1) pseudogene	-
ENSG00000126246	2.04509	11.7443	-2.45288	0.0270427	0.396791	IGFLR1	19	35738801	35742453	-	2203	protein_coding	IGF like family receptor 1 [Source:HGNC Symbol;Acc:HGNC:23620]	-
ENSG00000002079	2.04509	11.7443	-2.45288	0.0270427	0.396791	MYH16	7	99238829	99311130	+	6307	transcribed_unitary_pseudogene	myosin heavy chain 16 pseudogene [Source:HGNC Symbol;Acc:HGNC:31038]	-
ENSG00000200279	12.2612	1.95585	2.57202	0.0270427	0.396791	SNORD114-10	14	100967052	100967123	+	72	snoRNA	small nucleolar RNA, C/D box 114-10 [Source:HGNC Symbol;Acc:HGNC:32998]	-
ENSG00000250961	12.2612	1.95585	2.57202	0.0270427	0.396791	AC025470.2	5	57395060	57533424	+	897	antisense	novel transcript, antisense to ACTBL2	-
ENSG00000165078	2.04509	11.7443	-2.45288	0.0270427	0.396791	CPA6	8	67422038	67746385	-	2894	protein_coding	carboxypeptidase A6 [Source:HGNC Symbol;Acc:HGNC:17245]	-
ENSG00000154930	49.0393	103.756	-1.07932	0.0270674	0.396791	ACSS1	20	25006230	25058980	-	8691	protein_coding	acyl-CoA synthetase short chain family member 1 [Source:HGNC Symbol;Acc:HGNC:16091]	-
ENSG00000010327	78.6661	36.2154	1.11635	0.0278137	0.405956	STAB1	3	52495338	52524495	+	10588	protein_coding	stabilin 1 [Source:HGNC Symbol;Acc:HGNC:18628]	-
ENSG00000182108	24.5205	57.75	-1.23176	0.0278877	0.406766	DEXI	16	10928891	10942460	-	6684	protein_coding	Dexi homolog [Source:HGNC Symbol;Acc:HGNC:13267]	-
ENSG00000118242	96.0335	45.025	1.0906	0.0279763	0.407062	MREG	2	215942805	216034096	-	3056	protein_coding	melanoregulin [Source:HGNC Symbol;Acc:HGNC:25478]	-
ENSG00000123358	76.6229	35.2366	1.11784	0.0280885	0.408442	NR4A1	12	52022832	52059507	+	7295	protein_coding	nuclear receptor subfamily 4 group A member 1 [Source:HGNC Symbol;Acc:HGNC:7980]	NGFIB-like
ENSG00000063180	23.4989	55.7923	-1.2432	0.0281925	0.409277	CA11	19	48637942	48646312	-	2075	protein_coding	carbonic anhydrase 11 [Source:HGNC Symbol;Acc:HGNC:1370]	-
ENSG00000134532	23.4989	55.7923	-1.2432	0.0281925	0.409277	SOX5	12	23529500	24562544	-	10445	protein_coding	SRY-box 5 [Source:HGNC Symbol;Acc:HGNC:11201]	HMG
ENSG00000117594	33.7151	75.3692	-1.15774	0.0283755	0.411593	HSD11B1	1	209686178	209734950	+	1513	protein_coding	hydroxysteroid 11-beta dehydrogenase 1 [Source:HGNC Symbol;Acc:HGNC:5208]	-
ENSG00000141542	140.985	69.4961	1.01916	0.0284799	0.412598	RAB40B	17	82654973	82698728	-	6194	protein_coding	RAB40B, member RAS oncogene family [Source:HGNC Symbol;Acc:HGNC:18284]	-
ENSG00000141441	54.1473	23.4905	1.20033	0.0285101	0.412781	GAREM1	18	32124877	32470484	-	7568	protein_coding	GRB2 associated regulator of MAPK1 subtype 1 [Source:HGNC Symbol;Acc:HGNC:26136]	-
ENSG00000149564	21.4557	51.8769	-1.26899	0.0288409	0.416798	ESAM	11	124752583	124762290	-	2920	protein_coding	endothelial cell adhesion molecule [Source:HGNC Symbol;Acc:HGNC:17474]	-
ENSG00000160606	136.898	67.5384	1.01791	0.0288803	0.416853	TLCD1	17	28724348	28727935	-	1311	protein_coding	TLC domain containing 1 [Source:HGNC Symbol;Acc:HGNC:25177]	-
ENSG00000127311	74.5796	151.719	-1.02337	0.0289116	0.417049	HELB	12	66302545	66347645	+	13796	protein_coding	DNA helicase B [Source:HGNC Symbol;Acc:HGNC:17196]	-
ENSG00000189410	105.228	49.9192	1.07388	0.0289495	0.41734	SH2D5	1	20719732	20732837	-	4423	protein_coding	SH2 domain containing 5 [Source:HGNC Symbol;Acc:HGNC:28819]	-
ENSG00000128346	71.5148	32.3001	1.14354	0.028989	0.417652	C22orf23	22	37943050	37953669	-	2299	protein_coding	chromosome 22 open reading frame 23 [Source:HGNC Symbol;Acc:HGNC:18589]	-
ENSG00000225031	50.0609	21.5328	1.21223	0.0291851	0.419376	EIF4BP7	X	111619677	111621489	-	1813	processed_pseudogene	eukaryotic translation initiation factor 4B pseudogene 7 [Source:HGNC Symbol;Acc:HGNC:37940]	-
ENSG00000019485	19.4125	46.0039	-1.23962	0.0299142	0.426528	PRDM11	11	45095806	45235110	+	13940	protein_coding	PR/SET domain 11 [Source:HGNC Symbol;Acc:HGNC:13996]	-
ENSG00000225313	65.3851	29.3635	1.15144	0.030022	0.427804	AL513327.1	1	33307348	33349245	+	4015	antisense	novel transcript	-
ENSG00000157782	3.06669	13.702	-2.11613	0.0303481	0.429581	CABP1	12	120640552	120667324	+	5858	protein_coding	calcium binding protein 1 [Source:HGNC Symbol;Acc:HGNC:1384]	-
ENSG00000230838	14.3044	2.93471	2.23652	0.0303481	0.429581	LINC01614	2	215718043	215719424	+	648	lincRNA	long intergenic non-protein coding RNA 1614 [Source:HGNC Symbol;Acc:HGNC:51847]	-
ENSG00000166823	3.06669	13.702	-2.11613	0.0303481	0.429581	MESP1	15	89748661	89751310	-	2369	protein_coding	mesoderm posterior bHLH transcription factor 1 [Source:HGNC Symbol;Acc:HGNC:29658]	bHLH
ENSG00000008735	3.06669	13.702	-2.11613	0.0303481	0.429581	MAPK8IP2	22	50600685	50613981	+	5901	protein_coding	mitogen-activated protein kinase 8 interacting protein 2 [Source:HGNC Symbol;Acc:HGNC:6883]	-
ENSG00000129048	3.06669	13.702	-2.11613	0.0303481	0.429581	ACKR4	3	132597237	132618967	+	2273	protein_coding	atypical chemokine receptor 4 [Source:HGNC Symbol;Acc:HGNC:1611]	-
ENSG00000108823	14.3044	2.93471	2.23652	0.0303481	0.429581	SGCA	17	50164214	50175931	+	2452	protein_coding	sarcoglycan alpha [Source:HGNC Symbol;Acc:HGNC:10805]	-
ENSG00000167588	14.3044	2.93471	2.23652	0.0303481	0.429581	GPD1	12	50103819	50111319	+	3991	protein_coding	glycerol-3-phosphate dehydrogenase 1 [Source:HGNC Symbol;Acc:HGNC:4455]	-
ENSG00000204174	14.3044	2.93471	2.23652	0.0303481	0.429581	NPY4R	10	46461099	46465881	-	1956	protein_coding	neuropeptide Y receptor Y4 [Source:HGNC Symbol;Acc:HGNC:9329]	-
ENSG00000196873	60.277	123.332	-1.03141	0.0304983	0.430667	CBWD3	9	68232003	68300015	+	12319	protein_coding	COBW domain containing 3 [Source:HGNC Symbol;Acc:HGNC:18519]	-
ENSG00000235043	17.3693	42.0885	-1.27103	0.0306957	0.432673	TECRP1	4	86949669	86950113	-	445	processed_pseudogene	trans-2,3-enoyl-CoA reductase pseudogene 1 [Source:HGNC Symbol;Acc:HGNC:44050]	-
ENSG00000235636	17.3693	42.0885	-1.27103	0.0306957	0.432673	NUS1P1	X	47512602	47513483	-	882	processed_pseudogene	NUS1 pseudogene 1 [Source:HGNC Symbol;Acc:HGNC:38472]	-
ENSG00000162777	32.6935	71.4538	-1.12514	0.0318037	0.444815	DENND2D	1	111187174	111204535	-	5515	protein_coding	DENN domain containing 2D [Source:HGNC Symbol;Acc:HGNC:26192]	-
ENSG00000156500	48.0177	99.8402	-1.05419	0.0318467	0.445152	FAM122C	X	134796395	134854835	+	7959	protein_coding	family with sequence similarity 122C [Source:HGNC Symbol;Acc:HGNC:25202]	-
ENSG00000106789	84.7958	40.1308	1.07683	0.0320742	0.448065	CORO2A	9	98120975	98192640	-	5717	protein_coding	coronin 2A [Source:HGNC Symbol;Acc:HGNC:2255]	-
ENSG00000198910	23.4989	54.8135	-1.21773	0.0321187	0.448419	L1CAM	X	153861514	153886174	-	7270	protein_coding	L1 cell adhesion molecule [Source:HGNC Symbol;Acc:HGNC:6470]	-
ENSG00000113555	4.08829	15.6597	-1.90631	0.0322922	0.448705	PCDH12	5	141943585	141969741	-	6820	protein_coding	protocadherin 12 [Source:HGNC Symbol;Acc:HGNC:8657]	-
ENSG00000213250	4.08829	15.6597	-1.90631	0.0322922	0.448705	RBMS2P1	12	94423744	94424969	-	1226	processed_pseudogene	RNA binding motif single stranded interacting protein 2 pseudogene 1 [Source:HGNC Symbol;Acc:HGNC:30994]	-
ENSG00000255142	16.3476	3.91356	2.02736	0.0322922	0.448705	AP006621.2	11	781645	782105	+	284	lincRNA	novel transcript	-
ENSG00000277806	4.08829	15.6597	-1.90631	0.0322922	0.448705	AC006213.4	19	43976815	43977448	+	634	sense_intronic	novel transcript, sense intronic to ZNF155	-
ENSG00000229932	16.3476	3.91356	2.02736	0.0322922	0.448705	YWHAZP3	10	23136924	23137661	+	738	processed_pseudogene	tyrosine 3-monooxygenase/tryptophan 5-monooxygenase activation protein zeta pseudogene 3 [Source:HGNC Symbol;Acc:HGNC:31101]	-
ENSG00000260597	33.7151	12.7232	1.39689	0.0323643	0.44944	AC012531.1	12	54019910	54022589	+	2680	lincRNA	novel transcript	-
ENSG00000174500	31.6718	11.7443	1.42135	0.0327785	0.453582	GCSAM	3	112120841	112133305	-	3783	protein_coding	germinal center associated signaling and motility [Source:HGNC Symbol;Acc:HGNC:20253]	-
ENSG00000168497	66.4067	30.3424	1.12665	0.0331458	0.456357	CAVIN2	2	191834302	191847255	-	3229	protein_coding	caveolae associated protein 2 [Source:HGNC Symbol;Acc:HGNC:10690]	-
ENSG00000279267	29.6286	10.7655	1.44967	0.0331737	0.456357	AL078621.3	2	113605867	113607908	-	2042	TEC	TEC	-
ENSG00000144712	11.2396	30.3424	-1.42304	0.0331737	0.456357	CAND2	3	12796472	12871916	+	5587	protein_coding	cullin associated and neddylation dissociated 2 (putative) [Source:HGNC Symbol;Acc:HGNC:30689]	-
ENSG00000100784	11.2396	30.3424	-1.42304	0.0331737	0.456357	RPS6KA5	14	90847862	91060636	-	27976	protein_coding	ribosomal protein S6 kinase A5 [Source:HGNC Symbol;Acc:HGNC:10434]	-
ENSG00000173227	18.3909	4.89241	1.88309	0.0333763	0.45807	SYT12	11	67006778	67050863	+	10830	protein_coding	synaptotagmin 12 [Source:HGNC Symbol;Acc:HGNC:18381]	-
ENSG00000250486	5.1099	17.6174	-1.76162	0.0333763	0.45807	FAM218A	4	164956948	164959122	+	2175	protein_coding	family with sequence similarity 218 member A [Source:HGNC Symbol;Acc:HGNC:26466]	-
ENSG00000259436	5.1099	17.6174	-1.76162	0.0333763	0.45807	AC010247.2	19	42152569	42157523	+	1955	antisense	novel transcript, antisense to POU2F2	-
ENSG00000117595	5.1099	17.6174	-1.76162	0.0333763	0.45807	IRF6	1	209785623	209806175	-	4965	protein_coding	interferon regulatory factor 6 [Source:HGNC Symbol;Acc:HGNC:6121]	IRF
ENSG00000240764	27.5854	9.78664	1.48288	0.0335331	0.459684	PCDHGC5	5	141489121	141512979	+	4990	protein_coding	protocadherin gamma subfamily C, 5 [Source:HGNC Symbol;Acc:HGNC:8718]	-
ENSG00000232386	10.218	28.3847	-1.46315	0.0335331	0.459684	AC015712.1	15	100849561	100861756	+	1479	lincRNA	novel transcript	-
ENSG00000244198	9.19635	25.4481	-1.4564	0.0338323	0.46125	AC004889.1	7	144194858	144280547	+	4969	antisense	novel transcript, antisense to ARHGEF35, OR2A42, OR2A7 and CTAGE8	-
ENSG00000227354	9.19635	26.427	-1.51059	0.0338323	0.46125	RBM26-AS1	13	79406309	79424328	+	3747	antisense	RBM26 antisense RNA 1 [Source:HGNC Symbol;Acc:HGNC:39805]	-
ENSG00000274943	9.19635	25.4481	-1.4564	0.0338323	0.46125	AC079684.1	12	42361267	42361703	+	437	sense_intronic	novel transcript, sense intronic to PPHLN1	-
ENSG00000101542	9.19635	26.427	-1.51059	0.0338323	0.46125	CDH20	18	61333582	61555773	+	4119	protein_coding	cadherin 20 [Source:HGNC Symbol;Acc:HGNC:1760]	-
ENSG00000121454	20.4341	5.87126	1.77709	0.0339102	0.46125	LHX4	1	180230286	180278982	+	6061	protein_coding	LIM homeobox 4 [Source:HGNC Symbol;Acc:HGNC:21734]	Homeobox
ENSG00000167578	6.13151	19.5751	-1.65533	0.0339102	0.46125	RAB4B	19	40778216	40796938	+	3931	protein_coding	RAB4B, member RAS oncogene family [Source:HGNC Symbol;Acc:HGNC:9782]	-
ENSG00000261327	20.4341	5.87126	1.77709	0.0339102	0.46125	AC134312.5	16	88177298	88178941	-	1507	lincRNA	novel transcript	-
ENSG00000173262	20.4341	5.87126	1.77709	0.0339102	0.46125	SLC2A14	12	7812512	7891148	-	5575	protein_coding	solute carrier family 2 member 14 [Source:HGNC Symbol;Acc:HGNC:18301]	-
ENSG00000122592	24.5205	7.82895	1.63116	0.0340354	0.46125	HOXA7	7	27153716	27157936	-	2411	protein_coding	homeobox A7 [Source:HGNC Symbol;Acc:HGNC:5108]	Homeobox
ENSG00000272419	8.17473	23.4905	-1.50902	0.0340354	0.46125	LINC01145	1	145164099	145216058	-	6056	transcribed_unprocessed_pseudogene	long intergenic non-protein coding RNA 1145 [Source:HGNC Symbol;Acc:HGNC:49462]	-
ENSG00000255176	24.5205	7.82895	1.63116	0.0340354	0.46125	AP000941.1	11	118636620	118638097	+	1388	antisense	novel transcript	-
ENSG00000261737	8.17473	23.4905	-1.50902	0.0340354	0.46125	AL049597.2	1	86703502	86704462	-	961	antisense	uncharacterized LOC105378828 [Source:NCBI gene;Acc:105378828]	-
ENSG00000171502	22.4773	6.8501	1.6957	0.0340884	0.46125	COL24A1	1	85729233	86156943	-	9568	protein_coding	collagen type XXIV alpha 1 chain [Source:HGNC Symbol;Acc:HGNC:20821]	-
ENSG00000118407	22.4773	6.8501	1.6957	0.0340884	0.46125	FILIP1	6	75291859	75493738	-	8906	protein_coding	filamin A interacting protein 1 [Source:HGNC Symbol;Acc:HGNC:21015]	-
ENSG00000120645	22.4773	6.8501	1.6957	0.0340884	0.46125	IQSEC3	12	66765	178460	+	7686	protein_coding	IQ motif and Sec7 domain 3 [Source:HGNC Symbol;Acc:HGNC:29193]	-
ENSG00000265194	22.4773	6.8501	1.6957	0.0340884	0.46125	AL359922.2	9	21858910	21861926	-	3017	antisense	novel transcript, antisense MTAP	-
ENSG00000162924	46.9961	20.5539	1.18803	0.0342372	0.46125	REL	2	60881521	60931610	+	13170	protein_coding	REL proto-oncogene, NF-kB subunit [Source:HGNC Symbol;Acc:HGNC:9954]	RHD
ENSG00000242294	46.9961	20.5539	1.18803	0.0342372	0.46125	STAG3L5P	7	100336079	100351900	+	2804	transcribed_unprocessed_pseudogene	stromal antigen 3-like 5 pseudogene [Source:HGNC Symbol;Acc:HGNC:48896]	-
ENSG00000230562	46.9961	19.5751	1.25799	0.0342372	0.46125	FAM133DP	2	157379724	157380414	-	691	processed_pseudogene	family with sequence similarity 133 member D, pseudogene [Source:HGNC Symbol;Acc:HGNC:44192]	-
ENSG00000215417	33.7151	73.4115	-1.11984	0.0347397	0.46125	MIR17HG	13	91347820	91354579	+	3492	processed_transcript	miR-17-92a-1 cluster host gene [Source:HGNC Symbol;Acc:HGNC:23564]	-
ENSG00000135437	9.19635	0.977001	3.07775	0.0348666	0.46125	RDH5	12	55720367	55724705	+	2983	protein_coding	retinol dehydrogenase 5 [Source:HGNC Symbol;Acc:HGNC:9940]	-
ENSG00000226445	9.19635	0.977001	3.07775	0.0348666	0.46125	BX322234.1	6	169213254	169239565	+	980	antisense	uncharacterized LOC101929523 [Source:NCBI gene;Acc:101929523]	-
ENSG00000140465	1.02348	8.80779	-2.96205	0.0348666	0.46125	CYP1A1	15	74719542	74725610	-	3435	protein_coding	cytochrome P450 family 1 subfamily A member 1 [Source:HGNC Symbol;Acc:HGNC:2595]	-
ENSG00000232860	9.19635	0.977001	3.07775	0.0348666	0.46125	SMG7-AS1	1	183460874	183472265	-	3383	processed_transcript	SMG7 antisense RNA 1 [Source:HGNC Symbol;Acc:HGNC:24518]	-
ENSG00000279500	9.19635	0.977001	3.07775	0.0348666	0.46125	AC108704.2	12	128813186	128814750	-	1565	TEC	novel transcript	-
ENSG00000233491	9.19635	0.977001	3.07775	0.0348666	0.46125	AC008163.1	7	81489204	81691406	-	7498	transcribed_unitary_pseudogene	uncharacterized LOC100128317 [Source:NCBI gene;Acc:100128317]	-
ENSG00000131969	9.19635	0.977001	3.07775	0.0348666	0.46125	ABHD12B	14	50872160	50904970	+	4444	protein_coding	abhydrolase domain containing 12B [Source:HGNC Symbol;Acc:HGNC:19837]	-
ENSG00000249839	1.02348	8.80779	-2.96205	0.0348666	0.46125	AC011330.1	15	43663654	43684339	-	3235	unprocessed_pseudogene	histidine acid phosphatase domain containing 2A (HISPPD2A) pseudogene	-
ENSG00000271855	1.02348	8.80779	-2.96205	0.0348666	0.46125	AC073195.1	2	9555899	9556775	+	877	lincRNA	novel transcript	-
ENSG00000232060	1.02348	8.80779	-2.96205	0.0348666	0.46125	SLC4A1APP1	9	30558880	30559481	-	602	processed_pseudogene	solute carrier family 4 member 1 adaptor protein pseudogene 1 [Source:HGNC Symbol;Acc:HGNC:49811]	-
ENSG00000229605	9.19635	0.977001	3.07775	0.0348666	0.46125	RPL21P93	10	28898996	28899484	-	489	processed_pseudogene	ribosomal protein L21 pseudogene 93 [Source:HGNC Symbol;Acc:HGNC:35646]	-
ENSG00000285761	1.02348	8.80779	-2.96205	0.0348666	0.46125	AL645939.5	6	29752573	29763295	+	1877	lincRNA	novel transcript	-
ENSG00000278389	1.02348	8.80779	-2.96205	0.0348666	0.46125	AC099518.6	16	19111035	19111484	-	450	lincRNA	novel transcript	-
ENSG00000267141	9.19635	0.977001	3.07775	0.0348666	0.46125	AC012615.4	19	1860250	1862019	+	607	antisense	novel transcript, antisense to KLF16	-
ENSG00000272100	9.19635	0.977001	3.07775	0.0348666	0.46125	AL513218.1	1	52353487	52353877	+	391	antisense	novel transcript, antisense to CC2D1B	-
ENSG00000279608	1.02348	8.80779	-2.96205	0.0348666	0.46125	AL353795.3	9	35038625	35044326	-	5702	TEC	TEC	-
ENSG00000255458	1.02348	8.80779	-2.96205	0.0348666	0.46125	AC108471.2	4	39639140	39666644	+	2301	lincRNA	novel transcript	-
ENSG00000233892	9.19635	0.977001	3.07775	0.0348666	0.46125	PAIP1P1	6	30186798	30188614	-	1203	processed_pseudogene	poly(A) binding protein interacting protein 1 pseudogene 1 [Source:HGNC Symbol;Acc:HGNC:18240]	-
ENSG00000183682	1.02348	8.80779	-2.96205	0.0348666	0.46125	BMP8A	1	39491646	39525935	+	1692	protein_coding	bone morphogenetic protein 8a [Source:HGNC Symbol;Acc:HGNC:21650]	-
ENSG00000152292	1.02348	8.80779	-2.96205	0.0348666	0.46125	SH2D6	2	85418721	85437029	+	3858	protein_coding	SH2 domain containing 6 [Source:HGNC Symbol;Acc:HGNC:30439]	-
ENSG00000224057	1.02348	8.80779	-2.96205	0.0348666	0.46125	EGFR-AS1	7	55179750	55188934	-	2806	antisense	EGFR antisense RNA 1 [Source:HGNC Symbol;Acc:HGNC:40207]	-
ENSG00000252743	9.19635	0.977001	3.07775	0.0348666	0.46125	RNU6-850P	6	31756951	31757053	-	103	snRNA	RNA, U6 small nuclear 850, pseudogene [Source:HGNC Symbol;Acc:HGNC:47813]	-
ENSG00000280248	1.02348	8.80779	-2.96205	0.0348666	0.46125	AC124319.4	17	80339898	80342058	+	2161	TEC	TEC	-
ENSG00000197238	1.02348	8.80779	-2.96205	0.0348666	0.46125	HIST1H4J	6	27824108	27824480	+	373	protein_coding	histone cluster 1 H4 family member j [Source:HGNC Symbol;Acc:HGNC:4785]	-
ENSG00000229222	1.02348	8.80779	-2.96205	0.0348666	0.46125	KRT18P4	20	49956745	49958032	+	1288	processed_pseudogene	keratin 18 pseudogene 4 [Source:HGNC Symbol;Acc:HGNC:16604]	-
ENSG00000234705	9.19635	0.977001	3.07775	0.0348666	0.46125	HMGA1P4	9	128663134	128663578	-	334	antisense	high mobility group AT-hook 1 pseudogene 4 [Source:HGNC Symbol;Acc:HGNC:39093]	-
ENSG00000163219	1.02348	8.80779	-2.96205	0.0348666	0.46125	ARHGAP25	2	68679601	68826833	+	5452	protein_coding	Rho GTPase activating protein 25 [Source:HGNC Symbol;Acc:HGNC:28951]	-
ENSG00000187686	9.19635	0.977001	3.07775	0.0348666	0.46125	KRT18P59	11	125113161	125126781	+	3338	transcribed_processed_pseudogene	keratin 18 pseudogene 59 [Source:HGNC Symbol;Acc:HGNC:48886]	-
ENSG00000257175	1.02348	8.80779	-2.96205	0.0348666	0.46125	CR383656.1	14	18634955	18637208	-	2254	processed_pseudogene	ubiquitin specific peptidase 10 (USP10) pseudogene	-
ENSG00000133020	9.19635	0.977001	3.07775	0.0348666	0.46125	MYH8	17	10390322	10421950	-	6041	protein_coding	myosin heavy chain 8 [Source:HGNC Symbol;Acc:HGNC:7578]	-
ENSG00000205667	9.19635	0.977001	3.07775	0.0348666	0.46125	ARSH	X	3006613	3033571	+	1875	protein_coding	arylsulfatase family member H [Source:HGNC Symbol;Acc:HGNC:32488]	-
ENSG00000268592	58.2338	26.427	1.13599	0.0353038	0.465197	RAET1E-AS1	6	149863494	149919507	+	1210	antisense	RAET1E antisense RNA 1 [Source:NCBI gene;Acc:100652739]	-
ENSG00000239382	42.9096	17.6174	1.27809	0.035482	0.466496	ALKBH6	19	36009120	36014239	-	4293	protein_coding	alkB homolog 6 [Source:HGNC Symbol;Acc:HGNC:28243]	-
ENSG00000230797	18.3909	43.0673	-1.22222	0.035482	0.466496	YY2	X	21855987	21858727	+	2741	protein_coding	YY2 transcription factor [Source:HGNC Symbol;Acc:HGNC:31684]	zf-C2H2
ENSG00000100767	81.7309	39.152	1.05931	0.0355589	0.467246	PAPLN	14	73237497	73274640	+	7699	protein_coding	papilin, proteoglycan like sulfated glycoprotein [Source:HGNC Symbol;Acc:HGNC:19262]	-
ENSG00000261578	40.8664	16.6386	1.28978	0.0361572	0.473252	AP003119.3	11	76800364	76804555	+	4192	sense_overlapping	novel transcript, overlapping to TSKU	-
ENSG00000261455	23.4989	53.8346	-1.19179	0.0365821	0.477746	LINC01003	7	152463786	152465549	+	1764	lincRNA	long intergenic non-protein coding RNA 1003 [Source:HGNC Symbol;Acc:HGNC:48957]	-
ENSG00000111341	38.8231	15.6597	1.3028	0.0368698	0.4799	MGP	12	14881181	14885926	-	2639	protein_coding	matrix Gla protein [Source:HGNC Symbol;Acc:HGNC:7060]	-
ENSG00000197077	38.8231	15.6597	1.3028	0.0368698	0.4799	KIAA1671	22	24952730	25197448	+	16439	protein_coding	KIAA1671 [Source:HGNC Symbol;Acc:HGNC:29345]	-
ENSG00000164112	65.3851	30.3424	1.10433	0.037032	0.481477	TMEM155	4	121758930	121765427	-	3027	protein_coding	transmembrane protein 155 [Source:HGNC Symbol;Acc:HGNC:26418]	-
ENSG00000119866	75.6012	36.2154	1.05911	0.0371901	0.482998	BCL11A	2	60450520	60555154	-	25422	protein_coding	B cell CLL/lymphoma 11A [Source:HGNC Symbol;Acc:HGNC:13221]	zf-C2H2
ENSG00000232977	36.7799	14.6809	1.3174	0.0376208	0.486705	LINC00327	13	23466571	23487464	+	3266	lincRNA	long intergenic non-protein coding RNA 327 [Source:HGNC Symbol;Acc:HGNC:42009]	-
ENSG00000128408	15.326	37.1943	-1.27246	0.0376208	0.486705	RIBC2	22	45413691	45432496	+	1815	protein_coding	RIB43A domain with coiled-coils 2 [Source:HGNC Symbol;Acc:HGNC:13241]	-
ENSG00000238058	14.3044	35.2366	-1.29343	0.0384107	0.494101	AL355574.1	9	135907812	135913513	+	311	antisense	novel transcript	-
ENSG00000138028	48.0177	21.5328	1.15226	0.0388178	0.49532	CGREF1	2	27098889	27119115	-	4039	protein_coding	cell growth regulator with EF-hand domain 1 [Source:HGNC Symbol;Acc:HGNC:16962]	-
ENSG00000269906	13.2828	33.2789	-1.31722	0.0392385	0.49532	AL606834.1	14	50662511	50663178	-	668	sense_intronic	novel transcript, sense intronic to SAV1	-
ENSG00000198835	99.0984	48.9404	1.0159	0.0395674	0.49532	GJC2	1	228149852	228159826	+	2243	protein_coding	gap junction protein gamma 2 [Source:HGNC Symbol;Acc:HGNC:17494]	-
ENSG00000213462	57.2122	26.427	1.11051	0.0399163	0.49532	ERV3-1	7	64990809	65006743	-	4574	protein_coding	endogenous retrovirus group 3 member 1, envelope [Source:HGNC Symbol;Acc:HGNC:3454]	-
ENSG00000224975	30.6502	11.7443	1.37423	0.0401014	0.49532	INE1	X	47204921	47205865	+	945	sense_intronic	inactivation escape 1 [Source:HGNC Symbol;Acc:HGNC:6060]	-
ENSG00000186310	97.0551	47.9615	1.01495	0.0401334	0.49532	NAP1L3	X	93670930	93673568	-	2639	protein_coding	nucleosome assembly protein 1 like 3 [Source:HGNC Symbol;Acc:HGNC:7639]	-
ENSG00000277758	66.4067	31.3212	1.08104	0.0405644	0.49532	FO681492.1	10	47750864	47763592	-	5526	protein_coding	synaptotagmin-15 [Source:NCBI gene;Acc:102724488]	-
ENSG00000205562	43.9312	18.5962	1.23447	0.0405677	0.49532	AL049775.1	14	85524432	85529988	-	2448	lincRNA	uncharacterized LOC100506731 [Source:NCBI gene;Acc:100506731]	-
ENSG00000143512	1.38778e-17	5.87126	-5.58482	0.0409646	0.49532	HHIPL2	1	222522258	222548103	-	3289	protein_coding	HHIP like 2 [Source:HGNC Symbol;Acc:HGNC:25842]	-
ENSG00000258824	6.13151	1.38778e-17	5.64526	0.0409646	0.49532	AL122035.1	14	64422935	64448557	-	550	antisense	novel transcript	-
ENSG00000266993	1.38778e-17	5.87126	-5.58482	0.0409646	0.49532	AL050343.1	1	51793934	51799154	+	1819	antisense	uncharacterized LOC105378721 [Source:NCBI gene;Acc:105378721]	-
ENSG00000232517	6.13151	1.38778e-17	5.64526	0.0409646	0.49532	AC112198.2	5	54808210	54872551	-	6996	unitary_pseudogene	novel pseudogene	-
ENSG00000225098	1.38778e-17	5.87126	-5.58482	0.0409646	0.49532	BCRP1	22	24259929	24263764	-	691	unprocessed_pseudogene	breakpoint cluster region pseudogene 1 [Source:HGNC Symbol;Acc:HGNC:39073]	-
ENSG00000185304	1.38778e-17	5.87126	-5.58482	0.0409646	0.49532	RGPD2	2	87755955	87825952	-	7023	protein_coding	RANBP2-like and GRIP domain containing 2 [Source:HGNC Symbol;Acc:HGNC:32415]	-
ENSG00000278897	6.13151	1.38778e-17	5.64526	0.0409646	0.49532	AC020951.1	19	11856032	11858302	+	2271	TEC	TEC	-
ENSG00000205835	6.13151	1.38778e-17	5.64526	0.0409646	0.49532	GMNC	3	190852877	190892429	-	3804	protein_coding	geminin coiled-coil domain containing [Source:HGNC Symbol;Acc:HGNC:40049]	-
ENSG00000172399	6.13151	1.38778e-17	5.64526	0.0409646	0.49532	MYOZ2	4	119135784	119187789	+	2597	protein_coding	myozenin 2 [Source:HGNC Symbol;Acc:HGNC:1330]	-
ENSG00000274220	6.13151	1.38778e-17	5.64526	0.0409646	0.49532	AC009163.6	16	75433836	75436392	+	2557	lincRNA	novel transcript	-
ENSG00000245552	1.38778e-17	5.87126	-5.58482	0.0409646	0.49532	AP000787.1	11	95150539	95234104	+	5320	antisense	uncharacterized LOC101929295 [Source:NCBI gene;Acc:101929295]	-
ENSG00000178440	6.13151	1.38778e-17	5.64526	0.0409646	0.49532	LINC00843	10	49972763	49982053	+	711	lincRNA	long intergenic non-protein coding RNA 843 [Source:HGNC Symbol;Acc:HGNC:45009]	-
ENSG00000198857	6.13151	1.38778e-17	5.64526	0.0409646	0.49532	HSD3BP5	1	119601340	119609250	+	1132	transcribed_unprocessed_pseudogene	hydroxy-delta-5-steroid dehydrogenase, 3 beta, pseudogene 5 [Source:HGNC Symbol;Acc:HGNC:5223]	-
ENSG00000229388	1.38778e-17	5.87126	-5.58482	0.0409646	0.49532	LINC01715	1	28643228	28648581	+	978	lincRNA	long intergenic non-protein coding RNA 1715 [Source:HGNC Symbol;Acc:HGNC:52502]	-
ENSG00000273416	6.13151	1.38778e-17	5.64526	0.0409646	0.49532	AL732292.2	1	235104180	235104609	-	430	lincRNA	novel transcript	-
ENSG00000232352	6.13151	1.38778e-17	5.64526	0.0409646	0.49532	SEMA3B-AS1	3	50266641	50267371	-	338	antisense	SEMA3B antisense RNA 1 (head to head) [Source:HGNC Symbol;Acc:HGNC:49096]	-
ENSG00000225213	1.38778e-17	5.87126	-5.58482	0.0409646	0.49532	AC073367.1	10	16721352	16748377	-	697	sense_intronic	novel transcript, sense intronic to RSU1	-
ENSG00000280140	1.38778e-17	5.87126	-5.58482	0.0409646	0.49532	AC098679.4	4	158111361	158111931	-	571	TEC	TEC	-
ENSG00000246366	1.38778e-17	5.87126	-5.58482	0.0409646	0.49532	LACTB2-AS1	8	70608577	70663279	+	5450	antisense	LACTB2 antisense RNA 1 [Source:HGNC Symbol;Acc:HGNC:27841]	-
ENSG00000273784	1.38778e-17	5.87126	-5.58482	0.0409646	0.49532	AL137058.2	13	52600042	52642542	+	985	processed_transcript	novel transcript	-
ENSG00000261732	6.13151	1.38778e-17	5.64526	0.0409646	0.49532	AL031708.1	16	1632259	1686715	+	5326	protein_coding	novel transcript	-
ENSG00000165917	6.13151	1.38778e-17	5.64526	0.0409646	0.49532	RAPSN	11	47437757	47449178	-	1918	protein_coding	receptor associated protein of the synapse [Source:HGNC Symbol;Acc:HGNC:9863]	-
ENSG00000254710	1.38778e-17	5.87126	-5.58482	0.0409646	0.49532	AP001970.1	11	123188802	123228277	+	701	antisense	novel transcript	-
ENSG00000105122	1.38778e-17	5.87126	-5.58482	0.0409646	0.49532	RASAL3	19	15451624	15464571	-	4681	protein_coding	RAS protein activator like 3 [Source:HGNC Symbol;Acc:HGNC:26129]	-
ENSG00000235448	6.13151	1.38778e-17	5.64526	0.0409646	0.49532	LURAP1L-AS1	9	12698554	12814345	-	1720	antisense	LURAP1L antisense RNA 1 [Source:HGNC Symbol;Acc:HGNC:49761]	-
ENSG00000279484	1.38778e-17	5.87126	-5.58482	0.0409646	0.49532	KLHL30-AS1	2	238152889	238155994	-	3106	TEC	KLHL30 antisense RNA 1 [Source:HGNC Symbol;Acc:HGNC:31018]	-
ENSG00000284154	6.13151	1.38778e-17	5.64526	0.0409646	0.49532	MIR3605	1	33332393	33332492	-	100	miRNA	microRNA 3605 [Source:HGNC Symbol;Acc:HGNC:38922]	-
ENSG00000224790	6.13151	1.38778e-17	5.64526	0.0409646	0.49532	AP000704.1	21	36966492	36975164	+	2266	lincRNA	novel transcript	-
ENSG00000279762	1.38778e-17	5.87126	-5.58482	0.0409646	0.49532	AC005899.8	17	32423971	32446038	-	3449	antisense	novel transcript, antisense to PSMD11	-
ENSG00000272103	6.13151	1.38778e-17	5.64526	0.0409646	0.49532	AC026741.1	5	36861736	36867238	-	2237	lincRNA	novel transcript	-
ENSG00000125144	6.13151	1.38778e-17	5.64526	0.0409646	0.49532	MT1G	16	56666731	56668065	-	750	protein_coding	metallothionein 1G [Source:HGNC Symbol;Acc:HGNC:7399]	-
ENSG00000241352	6.13151	1.38778e-17	5.64526	0.0409646	0.49532	AC007688.1	12	12850982	12851740	+	759	processed_pseudogene	ribosomal protein S6 (RPS6) pseudogene	-
ENSG00000180846	6.13151	1.38778e-17	5.64526	0.0409646	0.49532	CSNK1G2-AS1	19	1952531	1954586	-	1346	antisense	CSNK1G2 antisense RNA 1 [Source:HGNC Symbol;Acc:HGNC:28604]	-
ENSG00000228221	6.13151	1.38778e-17	5.64526	0.0409646	0.49532	LINC00578	3	177441921	177752305	+	1234	lincRNA	long intergenic non-protein coding RNA 578 [Source:HGNC Symbol;Acc:HGNC:43807]	-
ENSG00000213062	6.13151	1.38778e-17	5.64526	0.0409646	0.49532	AL021068.1	1	169486076	169486986	+	911	lincRNA	novel transcript	-
ENSG00000255342	6.13151	1.38778e-17	5.64526	0.0409646	0.49532	AP000926.1	11	123135923	123136376	-	454	processed_pseudogene	FUN14 domain containing 1 (FUNDC1) pseudogene	-
ENSG00000115602	1.38778e-17	5.87126	-5.58482	0.0409646	0.49532	IL1RL1	2	102311502	102352037	+	5746	protein_coding	interleukin 1 receptor like 1 [Source:HGNC Symbol;Acc:HGNC:5998]	-
ENSG00000125337	1.38778e-17	5.87126	-5.58482	0.0409646	0.49532	KIF25	6	167996241	168045089	+	3466	protein_coding	kinesin family member 25 [Source:HGNC Symbol;Acc:HGNC:6390]	-
ENSG00000207611	6.13151	1.38778e-17	5.64526	0.0409646	0.49532	MIR149	2	240456001	240456089	+	89	miRNA	microRNA 149 [Source:HGNC Symbol;Acc:HGNC:31536]	-
ENSG00000225964	1.38778e-17	5.87126	-5.58482	0.0409646	0.49532	NRIR	2	6828514	6840464	-	973	antisense	negative regulator of interferon response [Source:HGNC Symbol;Acc:HGNC:51269]	-
ENSG00000016082	6.13151	1.38778e-17	5.64526	0.0409646	0.49532	ISL1	5	51383391	51394738	+	2882	protein_coding	ISL LIM homeobox 1 [Source:HGNC Symbol;Acc:HGNC:6132]	Homeobox
ENSG00000231948	6.13151	1.38778e-17	5.64526	0.0409646	0.49532	HS1BP3-IT1	2	20590775	20592548	-	600	sense_intronic	HS1BP3 intronic transcript 1 [Source:HGNC Symbol;Acc:HGNC:41474]	-
ENSG00000273464	6.13151	1.38778e-17	5.64526	0.0409646	0.49532	AP000238.1	21	29657406	29657831	+	426	antisense	novel transcript, antisense to GRIK1	-
ENSG00000101695	6.13151	1.38778e-17	5.64526	0.0409646	0.49532	RNF125	18	32018372	32073213	+	6508	protein_coding	ring finger protein 125 [Source:HGNC Symbol;Acc:HGNC:21150]	-
ENSG00000273345	6.13151	1.38778e-17	5.64526	0.0409646	0.49532	AC104109.4	5	134205614	134371044	-	1745	processed_transcript	novel transcript	-
ENSG00000258891	1.38778e-17	5.87126	-5.58482	0.0409646	0.49532	AC005480.1	14	73896164	73938114	-	3953	antisense	novel transcript, antisense to ZNF410	-
ENSG00000153086	6.13151	1.38778e-17	5.64526	0.0409646	0.49532	ACMSD	2	134838547	134902034	+	2785	protein_coding	aminocarboxymuconate semialdehyde decarboxylase [Source:HGNC Symbol;Acc:HGNC:19288]	-
ENSG00000264384	6.13151	1.38778e-17	5.64526	0.0409646	0.49532	RN7SL431P	1	154166245	154166549	-	305	misc_RNA	RNA, 7SL, cytoplasmic 431, pseudogene [Source:HGNC Symbol;Acc:HGNC:46447]	-
ENSG00000251230	1.38778e-17	5.87126	-5.58482	0.0409646	0.49532	MIR3945HG	4	184844585	184855751	-	986	lincRNA	MIR3945 host gene [Source:HGNC Symbol;Acc:HGNC:52002]	-
ENSG00000224566	6.13151	1.38778e-17	5.64526	0.0409646	0.49532	FAM96AP2	1	228114997	228115473	-	477	processed_pseudogene	family with sequence similarity 96 member A pseudogene 2 [Source:HGNC Symbol;Acc:HGNC:43862]	-
ENSG00000075884	1.38778e-17	5.87126	-5.58482	0.0409646	0.49532	ARHGAP15	2	143091362	143768352	+	6226	protein_coding	Rho GTPase activating protein 15 [Source:HGNC Symbol;Acc:HGNC:21030]	-
ENSG00000211818	6.13151	1.38778e-17	5.64526	0.0409646	0.49532	TRAV39	14	22304054	22304553	+	331	TR_V_gene	T cell receptor alpha variable 39 [Source:HGNC Symbol;Acc:HGNC:12139]	-
ENSG00000239969	1.38778e-17	5.87126	-5.58482	0.0409646	0.49532	AC091390.4	7	102364162	102380633	+	740	transcribed_unprocessed_pseudogene	uncharacterized LOC100289561 [Source:NCBI gene;Acc:100289561]	-
ENSG00000183535	6.13151	1.38778e-17	5.64526	0.0409646	0.49532	COL18A1-AS1	21	45419716	45425070	-	3455	antisense	COL18A1 antisense RNA 1 [Source:HGNC Symbol;Acc:HGNC:23132]	-
ENSG00000274363	1.38778e-17	5.87126	-5.58482	0.0409646	0.49532	AC087742.1	17	4267691	4268430	+	740	lincRNA	novel transcript	-
ENSG00000241111	6.13151	1.38778e-17	5.64526	0.0409646	0.49532	PRICKLE2-AS1	3	64067964	64103131	+	6505	antisense	PRICKLE2 antisense RNA 1 [Source:NCBI gene;Acc:100652759]	-
ENSG00000065675	1.38778e-17	5.87126	-5.58482	0.0409646	0.49532	PRKCQ	10	6427143	6580301	-	3295	protein_coding	protein kinase C theta [Source:HGNC Symbol;Acc:HGNC:9410]	-
ENSG00000261476	6.13151	1.38778e-17	5.64526	0.0409646	0.49532	AC009163.3	16	75458252	75460017	-	852	sense_intronic	novel transcript	-
ENSG00000278192	6.13151	1.38778e-17	5.64526	0.0409646	0.49532	AL118505.1	20	6065966	6067897	-	1932	lincRNA	novel transcript	-
ENSG00000264672	1.38778e-17	5.87126	-5.58482	0.0409646	0.49532	SEPT4-AS1	17	58519837	58556977	+	1575	antisense	SEPT4 antisense RNA 1 [Source:HGNC Symbol;Acc:HGNC:51345]	-
ENSG00000253406	6.13151	1.38778e-17	5.64526	0.0409646	0.49532	AC012613.2	5	149216523	149276805	-	4533	antisense	novel transcript, antisense to ABLIM3	-
ENSG00000229196	1.38778e-17	5.87126	-5.58482	0.0409646	0.49532	AC087071.1	7	130141731	130142615	+	503	antisense	novel transcript	-
ENSG00000244349	1.38778e-17	5.87126	-5.58482	0.0409646	0.49532	AL662791.1	6	28986800	28988536	+	317	antisense	HLA complex group 16	-
ENSG00000251441	1.38778e-17	5.87126	-5.58482	0.0409646	0.49532	RTEL1P1	4	112356135	112359819	+	3685	processed_pseudogene	regulator of telomere elongation helicase 1 pseudogene 1 [Source:HGNC Symbol;Acc:HGNC:44213]	-
ENSG00000101276	1.38778e-17	5.87126	-5.58482	0.0409646	0.49532	SLC52A3	20	760080	776015	-	3776	protein_coding	solute carrier family 52 member 3 [Source:HGNC Symbol;Acc:HGNC:16187]	-
ENSG00000251144	1.38778e-17	5.87126	-5.58482	0.0409646	0.49532	AC113346.1	5	174820027	174826324	+	287	lincRNA	novel transcript	-
ENSG00000166342	6.13151	1.38778e-17	5.64526	0.0409646	0.49532	NETO1	18	72742314	72868146	-	5509	protein_coding	neuropilin and tolloid like 1 [Source:HGNC Symbol;Acc:HGNC:13823]	-
ENSG00000227154	6.13151	1.38778e-17	5.64526	0.0409646	0.49532	AL022721.1	6	35443044	35449847	+	731	unprocessed_pseudogene	makorin, ring finger protein, pseudogene 2	-
ENSG00000227620	1.38778e-17	5.87126	-5.58482	0.0409646	0.49532	ALG1L8P	11	67785273	67792335	+	760	unprocessed_pseudogene	asparagine-linked glycosylation 1-like 8, pseudogene [Source:HGNC Symbol;Acc:HGNC:44377]	-
ENSG00000279394	1.38778e-17	5.87126	-5.58482	0.0409646	0.49532	AC015871.4	15	79875920	79878179	-	2260	TEC	novel transcript	-
ENSG00000185053	6.13151	1.38778e-17	5.64526	0.0409646	0.49532	SGCZ	8	14089864	15238339	-	2234	protein_coding	sarcoglycan zeta [Source:HGNC Symbol;Acc:HGNC:14075]	-
ENSG00000133519	6.13151	1.38778e-17	5.64526	0.0409646	0.49532	ZDHHC8P1	22	23390606	23402726	-	3269	transcribed_unprocessed_pseudogene	zinc finger DHHC-type containing 8 pseudogene 1 [Source:HGNC Symbol;Acc:HGNC:26461]	-
ENSG00000105205	1.38778e-17	5.87126	-5.58482	0.0409646	0.49532	CLC	19	39731250	39738028	-	635	protein_coding	Charcot-Leyden crystal galectin [Source:HGNC Symbol;Acc:HGNC:2014]	-
ENSG00000235659	1.38778e-17	5.87126	-5.58482	0.0409646	0.49532	AL391987.4	9	61865755	61866965	-	439	lincRNA	novel transcript	-
ENSG00000179144	1.38778e-17	5.87126	-5.58482	0.0409646	0.49532	GIMAP7	7	150514830	150521073	+	1256	protein_coding	GTPase, IMAP family member 7 [Source:HGNC Symbol;Acc:HGNC:22404]	-
ENSG00000269460	1.38778e-17	5.87126	-5.58482	0.0409646	0.49532	AC005515.1	19	39685244	39694577	+	289	lincRNA	novel transcript	-
ENSG00000284695	6.13151	1.38778e-17	5.64526	0.0409646	0.49532	AC108941.2	4	69810780	69847786	-	716	protein_coding	novel transcript	-
ENSG00000277233	1.38778e-17	5.87126	-5.58482	0.0409646	0.49532	RF00017	13	48429269	48429554	+	286	misc_RNA		-
ENSG00000244346	1.38778e-17	5.87126	-5.58482	0.0409646	0.49532	AC092953.1	3	182950783	182956307	-	543	processed_pseudogene	chromosome 9 open reading frame 85 (C9orf85) pseudogene	-
ENSG00000249885	1.38778e-17	5.87126	-5.58482	0.0409646	0.49532	ARHGEF38-IT1	4	105561591	105570238	+	456	sense_intronic	ARHGEF38 intronic transcript 1 [Source:HGNC Symbol;Acc:HGNC:41483]	-
ENSG00000241042	1.38778e-17	5.87126	-5.58482	0.0409646	0.49532	AL592431.2	1	59054397	59056049	-	171	lincRNA	novel transcript	-
ENSG00000159713	28.607	10.7655	1.39926	0.0409935	0.49532	TPPP3	16	67389809	67393535	-	2618	protein_coding	tubulin polymerization promoting protein family member 3 [Source:HGNC Symbol;Acc:HGNC:24162]	-
ENSG00000154874	11.2396	1.95585	2.44781	0.041032	0.49532	CCDC144B	17	18537800	18625617	-	9900	transcribed_unprocessed_pseudogene	coiled-coil domain containing 144B (pseudogene) [Source:HGNC Symbol;Acc:HGNC:26704]	-
ENSG00000197261	2.04509	10.7655	-2.32873	0.041032	0.49532	C6orf141	6	49550646	49561907	+	2940	protein_coding	chromosome 6 open reading frame 141 [Source:HGNC Symbol;Acc:HGNC:21351]	-
ENSG00000008323	11.2396	1.95585	2.44781	0.041032	0.49532	PLEKHG6	12	6310436	6328506	+	4260	protein_coding	pleckstrin homology and RhoGEF domain containing G6 [Source:HGNC Symbol;Acc:HGNC:25562]	-
ENSG00000104267	2.04509	10.7655	-2.32873	0.041032	0.49532	CA2	8	85463852	85481493	+	2123	protein_coding	carbonic anhydrase 2 [Source:HGNC Symbol;Acc:HGNC:1373]	-
ENSG00000267082	11.2396	1.95585	2.44781	0.041032	0.49532	AC011472.1	19	11203628	11216168	+	569	antisense	uncharacterized LOC105372273 [Source:NCBI gene;Acc:105372273]	-
ENSG00000188897	2.04509	10.7655	-2.32873	0.041032	0.49532	AC099489.1	16	11359845	11527245	-	12027	protein_coding	vitellogenin [Source:NCBI gene;Acc:400499]	-
ENSG00000241975	11.2396	1.95585	2.44781	0.041032	0.49532	ELOCP19	1	88829102	88829419	+	318	processed_pseudogene	elongin C pseudogene 19 [Source:HGNC Symbol;Acc:HGNC:38155]	-
ENSG00000212607	11.2396	1.95585	2.44781	0.041032	0.49532	SNORA3B	11	8685439	8685569	+	131	snoRNA	small nucleolar RNA, H/ACA box 3B [Source:HGNC Symbol;Acc:HGNC:32638]	-
ENSG00000164181	2.04509	10.7655	-2.32873	0.041032	0.49532	ELOVL7	5	60751791	60844389	-	4576	protein_coding	ELOVL fatty acid elongase 7 [Source:HGNC Symbol;Acc:HGNC:26292]	-
ENSG00000104967	11.2396	1.95585	2.44781	0.041032	0.49532	NOVA2	19	45933734	45973546	-	8684	protein_coding	NOVA alternative splicing regulator 2 [Source:HGNC Symbol;Acc:HGNC:7887]	-
ENSG00000259349	2.04509	10.7655	-2.32873	0.041032	0.49532	AC011921.1	17	60526293	60550798	+	718	antisense	novel transcript, antisense to APPBP2	-
ENSG00000270587	2.04509	10.7655	-2.32873	0.041032	0.49532	AC046185.2	17	63610772	63611184	-	413	processed_pseudogene	family with sequence similarity 136, member A (FAM136A) pseudogene	-
ENSG00000149403	2.04509	10.7655	-2.32873	0.041032	0.49532	GRIK4	11	120511700	120988904	+	7518	protein_coding	glutamate ionotropic receptor kainate type subunit 4 [Source:HGNC Symbol;Acc:HGNC:4582]	-
ENSG00000251533	2.04509	10.7655	-2.32873	0.041032	0.49532	LINC00605	14	103187221	103189028	-	1558	lincRNA	long intergenic non-protein coding RNA 605 [Source:HGNC Symbol;Acc:HGNC:43928]	-
ENSG00000214279	41.888	17.6174	1.24343	0.0415351	0.499593	SCART1	10	133453928	133523558	+	8015	protein_coding	scavenger receptor family member expressed on T cells 1 [Source:HGNC Symbol;Acc:HGNC:32411]	-
ENSG00000176681	41.888	17.6174	1.24343	0.0415351	0.499593	LRRC37A	17	46292733	46337794	+	6506	protein_coding	leucine rich repeat containing 37A [Source:HGNC Symbol;Acc:HGNC:29069]	-
ENSG00000197380	73.558	35.2366	1.05904	0.0417068	0.500631	DACT3	19	46647612	46661138	-	5361	protein_coding	dishevelled binding antagonist of beta catenin 3 [Source:HGNC Symbol;Acc:HGNC:30745]	-
ENSG00000260912	10.218	27.4058	-1.41275	0.041904	0.501714	AL158206.1	9	19453209	19455173	+	1965	sense_overlapping	novel transcript, overlapping ACER2	-
ENSG00000128849	17.3693	40.1308	-1.20253	0.0425719	0.508413	CGNL1	15	57375967	57550727	+	8663	protein_coding	cingulin like 1 [Source:HGNC Symbol;Acc:HGNC:25931]	-
ENSG00000081277	39.8448	16.6386	1.25336	0.0425719	0.508413	PKP1	1	201283452	201332993	+	6211	protein_coding	plakophilin 1 [Source:HGNC Symbol;Acc:HGNC:9023]	-
ENSG00000185864	25.5422	8.80779	1.52235	0.0428142	0.509491	NPIPB4	16	21834569	21880827	-	7773	protein_coding	nuclear pore complex interacting protein family member B4 [Source:HGNC Symbol;Acc:HGNC:41985]	-
ENSG00000261360	9.19635	24.4693	-1.4001	0.0428142	0.509491	AC010491.1	5	14661808	14664604	-	2797	antisense	novel transcript, antisense to FAM105B	-
ENSG00000259498	86.839	43.0673	1.00955	0.0433967	0.515116	TPM1-AS	15	63046034	63049387	-	3354	antisense	TPM1 antisense RNA [Source:HGNC Symbol;Acc:HGNC:53635]	-
ENSG00000187098	86.839	43.0673	1.00955	0.0433967	0.515116	MITF	3	69739435	69968337	+	7181	protein_coding	melanogenesis associated transcription factor [Source:HGNC Symbol;Acc:HGNC:7105]	bHLH
ENSG00000006747	37.8015	15.6597	1.26445	0.0436842	0.51772	SCIN	7	12570577	12660179	+	11623	protein_coding	scinderin [Source:HGNC Symbol;Acc:HGNC:21695]	-
ENSG00000275202	8.17473	22.5116	-1.44795	0.043693	0.51772	AL161421.1	13	48974967	48976867	-	1101	antisense	novel transcript, antisense to FNDC3A	-
ENSG00000135549	3.06669	12.7232	-2.01022	0.0439913	0.51772	PKIB	6	122471917	122726373	+	3432	protein_coding	cAMP-dependent protein kinase inhibitor beta [Source:HGNC Symbol;Acc:HGNC:9018]	-
ENSG00000111728	3.06669	12.7232	-2.01022	0.0439913	0.51772	ST8SIA1	12	22063773	22437041	-	14483	protein_coding	ST8 alpha-N-acetyl-neuraminide alpha-2,8-sialyltransferase 1 [Source:HGNC Symbol;Acc:HGNC:10869]	-
ENSG00000226237	13.2828	2.93471	2.13056	0.0439913	0.51772	GAS1RR	9	86948699	87002033	+	4387	lincRNA	GAS1 adjacent regulatory RNA [Source:HGNC Symbol;Acc:HGNC:52261]	-
ENSG00000268279	13.2828	2.93471	2.13056	0.0439913	0.51772	AC090004.1	3	14135217	14148252	+	1335	protein_coding	novel transcript	-
ENSG00000158423	3.06669	12.7232	-2.01022	0.0439913	0.51772	RIBC1	X	53422690	53431120	+	2993	protein_coding	RIB43A domain with coiled-coils 1 [Source:HGNC Symbol;Acc:HGNC:26537]	-
ENSG00000260668	3.06669	12.7232	-2.01022	0.0439913	0.51772	AC093536.1	16	64260570	64261239	-	554	processed_pseudogene	emopamil binding protein-like (EBPL) pseudogene	-
ENSG00000257576	13.2828	2.93471	2.13056	0.0439913	0.51772	HSPD1P4	12	56511002	56512703	+	1702	processed_pseudogene	heat shock protein family D (Hsp60) member 1 pseudogene 4 [Source:HGNC Symbol;Acc:HGNC:35146]	-
ENSG00000196557	13.2828	2.93471	2.13056	0.0439913	0.51772	CACNA1H	16	1153121	1221772	+	8606	protein_coding	calcium voltage-gated channel subunit alpha1 H [Source:HGNC Symbol;Acc:HGNC:1395]	-
ENSG00000132692	3.06669	12.7232	-2.01022	0.0439913	0.51772	BCAN	1	156641390	156659532	+	4931	protein_coding	brevican [Source:HGNC Symbol;Acc:HGNC:23059]	-
ENSG00000124391	3.06669	12.7232	-2.01022	0.0439913	0.51772	IL17C	16	88638591	88640473	+	1379	protein_coding	interleukin 17C [Source:HGNC Symbol;Acc:HGNC:5983]	-
ENSG00000226526	13.2828	2.93471	2.13056	0.0439913	0.51772	AL049569.1	1	16978926	17005091	+	636	antisense	novel transcript	-
ENSG00000125740	58.2338	27.4058	1.08376	0.0440851	0.518302	FOSB	19	45467995	45475179	+	5553	protein_coding	FosB proto-oncogene, AP-1 transcription factor subunit [Source:HGNC Symbol;Acc:HGNC:3797]	TF_bZIP
ENSG00000087301	58.2338	27.4058	1.08376	0.0440851	0.518302	TXNDC16	14	52430590	52552522	-	4739	protein_coding	thioredoxin domain containing 16 [Source:HGNC Symbol;Acc:HGNC:19965]	-
ENSG00000161328	41.888	85.1576	-1.02151	0.0441513	0.518302	LRRC56	11	537527	554916	+	2769	protein_coding	leucine rich repeat containing 56 [Source:HGNC Symbol;Acc:HGNC:25430]	-
ENSG00000198155	7.15312	20.5539	-1.50701	0.0444891	0.520704	ZNF876P	4	212610	255985	+	2804	transcribed_unprocessed_pseudogene	zinc finger protein 876, pseudogene [Source:HGNC Symbol;Acc:HGNC:32472]	-
ENSG00000165923	7.15312	20.5539	-1.50701	0.0444891	0.520704	AGBL2	11	47659591	47715389	-	5483	protein_coding	ATP/GTP binding protein like 2 [Source:HGNC Symbol;Acc:HGNC:26296]	-
ENSG00000244218	21.4557	6.8501	1.62897	0.0444891	0.520704	RN7SL81P	7	128761338	128761598	+	261	misc_RNA	RNA, 7SL, cytoplasmic 81, pseudogene [Source:HGNC Symbol;Acc:HGNC:46097]	-
ENSG00000101265	21.4557	6.8501	1.62897	0.0444891	0.520704	RASSF2	20	4780023	4823645	-	5759	protein_coding	Ras association domain family member 2 [Source:HGNC Symbol;Acc:HGNC:9883]	-
ENSG00000068831	21.4557	6.8501	1.62897	0.0444891	0.520704	RASGRP2	11	64726911	64745456	-	6084	protein_coding	RAS guanyl releasing protein 2 [Source:HGNC Symbol;Acc:HGNC:9879]	-
ENSG00000143850	46.9961	21.5328	1.12131	0.0447435	0.522915	PLEKHA6	1	204218851	204377665	-	8251	protein_coding	pleckstrin homology domain containing A6 [Source:HGNC Symbol;Acc:HGNC:17053]	-
ENSG00000177335	15.326	36.2154	-1.23411	0.044879	0.522915	C8orf31	8	143039209	143059942	+	2929	processed_transcript	chromosome 8 open reading frame 31 (putative) [Source:HGNC Symbol;Acc:HGNC:26731]	-
ENSG00000272316	35.7583	14.6809	1.2769	0.044879	0.522915	AL021368.2	6	57908560	57913911	-	5352	lincRNA	novel transcript	-
ENSG00000274070	35.7583	14.6809	1.2769	0.044879	0.522915	CASTOR2	7	74964818	75024798	+	1363	protein_coding	cytosolic arginine sensor for mTORC1 subunit 2 [Source:HGNC Symbol;Acc:HGNC:37073]	-
ENSG00000231245	35.7583	14.6809	1.2769	0.044879	0.522915	C1DP1	10	32511336	32511737	-	402	processed_pseudogene	C1D nuclear receptor corepressor pseudogene 1 [Source:HGNC Symbol;Acc:HGNC:31465]	-
ENSG00000212864	40.8664	83.1999	-1.02352	0.044946	0.522915	RNF208	9	137220247	137221581	-	1150	protein_coding	ring finger protein 208 [Source:HGNC Symbol;Acc:HGNC:25420]	-
ENSG00000153531	19.4125	5.87126	1.70355	0.0451175	0.522915	ADPRHL1	13	113399610	113453524	-	10924	protein_coding	ADP-ribosylhydrolase like 1 [Source:HGNC Symbol;Acc:HGNC:21303]	-
ENSG00000253496	6.13151	18.5962	-1.58181	0.0451175	0.522915	AC011586.2	8	16598758	16915044	-	1892	lincRNA	novel transcript	-
ENSG00000284602	6.13151	18.5962	-1.58181	0.0451175	0.522915	AL031432.4	1	25232586	25234775	+	2190	bidirectional_promoter_lncRNA	novel transcript	-
ENSG00000271978	19.4125	5.87126	1.70355	0.0451175	0.522915	AL359643.2	6	5031756	5054423	-	3273	lincRNA	novel transcript	-
ENSG00000214575	65.3851	31.3212	1.05871	0.0451804	0.522915	CPEB1	15	82543201	82648861	-	8215	protein_coding	cytoplasmic polyadenylation element binding protein 1 [Source:HGNC Symbol;Acc:HGNC:21744]	-
ENSG00000233381	4.08829	14.6809	-1.81396	0.0452022	0.522915	AK4P3	12	31615771	31616439	-	669	processed_pseudogene	adenylate kinase 4 pseudogene 3 [Source:HGNC Symbol;Acc:HGNC:21596]	-
ENSG00000285589	15.326	3.91356	1.93498	0.0452022	0.522915	AC010422.8	19	12668071	12681834	-	5025	protein_coding	novel transcript	-
ENSG00000247735	15.326	3.91356	1.93498	0.0452022	0.522915	AC120114.1	16	29926836	29928933	+	1762	antisense	uncharacterized LOC107984836 [Source:NCBI gene;Acc:107984836]	-
ENSG00000278743	4.08829	14.6809	-1.81396	0.0452022	0.522915	AC087239.1	12	25385670	25386241	-	572	lincRNA	novel transcript	-
ENSG00000198739	15.326	3.91356	1.93498	0.0452022	0.522915	LRRTM3	10	66926006	67099830	+	4650	protein_coding	leucine rich repeat transmembrane neuronal 3 [Source:HGNC Symbol;Acc:HGNC:19410]	-
ENSG00000180875	17.3693	4.89241	1.8012	0.045436	0.522915	GREM2	1	240489573	240612149	-	4170	protein_coding	gremlin 2, DAN family BMP antagonist [Source:HGNC Symbol;Acc:HGNC:17655]	-
ENSG00000130988	5.1099	16.6386	-1.67976	0.045436	0.522915	RGN	X	47078355	47093314	+	2811	protein_coding	regucalcin [Source:HGNC Symbol;Acc:HGNC:9989]	-
ENSG00000196074	5.1099	16.6386	-1.67976	0.045436	0.522915	SYCP2	20	59863563	59933655	-	6466	protein_coding	synaptonemal complex protein 2 [Source:HGNC Symbol;Acc:HGNC:11490]	-
ENSG00000213433	5.1099	16.6386	-1.67976	0.045436	0.522915	RPLP1P6	5	151765859	151766378	-	520	transcribed_processed_pseudogene	ribosomal protein lateral stalk subunit P1 pseudogene 6 [Source:HGNC Symbol;Acc:HGNC:35809]	-
ENSG00000245275	17.3693	4.89241	1.8012	0.045436	0.522915	SAP30L-AS1	5	154329437	154445850	-	1972	antisense	SAP30L antisense RNA 1 (head to head) [Source:HGNC Symbol;Acc:HGNC:26760]	-
ENSG00000165795	17.3693	4.89241	1.8012	0.045436	0.522915	NDRG2	14	21016763	21070872	-	7550	protein_coding	NDRG family member 2 [Source:HGNC Symbol;Acc:HGNC:14460]	-
ENSG00000124251	17.3693	4.89241	1.8012	0.045436	0.522915	TP53TG5	20	45372563	45407889	-	3040	protein_coding	TP53 target 5 [Source:HGNC Symbol;Acc:HGNC:15856]	-
ENSG00000152779	17.3693	4.89241	1.8012	0.045436	0.522915	SLC16A12	10	89430299	89556641	-	4835	protein_coding	solute carrier family 16 member 12 [Source:HGNC Symbol;Acc:HGNC:23094]	-
ENSG00000144278	80.7093	40.1308	1.00568	0.045784	0.52591	GALNT13	2	153871913	154453849	+	6520	protein_coding	polypeptide N-acetylgalactosaminyltransferase 13 [Source:HGNC Symbol;Acc:HGNC:23242]	-
ENSG00000165300	44.9528	19.5751	1.19403	0.0459313	0.527321	SLITRK5	13	87672615	87696272	+	21103	protein_coding	SLIT and NTRK like family member 5 [Source:HGNC Symbol;Acc:HGNC:20295]	-
ENSG00000185565	72.5364	35.2366	1.0389	0.0460164	0.52804	LSAMP	3	115802363	117139389	-	10330	protein_coding	limbic system associated membrane protein [Source:HGNC Symbol;Acc:HGNC:6705]	-
ENSG00000257086	33.7151	13.702	1.29098	0.0461633	0.529002	AP001453.3	11	64246939	64249494	-	853	lincRNA	novel transcript	-
ENSG00000271780	14.3044	34.2577	-1.25293	0.0461633	0.529002	AL118558.3	14	101948347	101949425	+	1079	lincRNA	novel transcript	-
ENSG00000130433	29.6286	62.6442	-1.07712	0.0461904	0.529002	CACNG6	19	53992288	54012669	+	1853	protein_coding	calcium voltage-gated channel auxiliary subunit gamma 6 [Source:HGNC Symbol;Acc:HGNC:13625]	-
ENSG00000214192	78.6661	39.152	1.00425	0.0466687	0.53334	UBE2V1P2	3	175718231	175718670	-	440	processed_pseudogene	ubiquitin conjugating enzyme E2 V1 pseudogene 2 [Source:HGNC Symbol;Acc:HGNC:32648]	-
ENSG00000138587	28.607	60.6865	-1.08182	0.047268	0.538189	MNS1	15	56421544	56465137	-	2504	protein_coding	meiosis specific nuclear structural 1 [Source:HGNC Symbol;Acc:HGNC:29636]	-
ENSG00000141384	13.2828	32.3001	-1.27431	0.0475441	0.53911	TAF4B	18	26225936	26391685	+	5395	protein_coding	TATA-box binding protein associated factor 4b [Source:HGNC Symbol;Acc:HGNC:11538]	-
ENSG00000204428	13.2828	32.3001	-1.27431	0.0475441	0.53911	LY6G5C	6	31676684	31684040	-	2621	protein_coding	lymphocyte antigen 6 family member G5C [Source:HGNC Symbol;Acc:HGNC:13932]	-
ENSG00000224413	13.2828	32.3001	-1.27431	0.0475441	0.53911	AP001476.1	21	46037052	46039807	+	2198	lincRNA	proline-rich protein 36-like [Source:NCBI gene;Acc:105372842]	-
ENSG00000211772	31.6718	12.7232	1.30704	0.0475441	0.53911	TRBC2	7	142801041	142802748	+	758	TR_C_gene	T cell receptor beta constant 2 [Source:HGNC Symbol;Acc:HGNC:12157]	-
ENSG00000243649	27.5854	58.7288	-1.08685	0.0484199	0.546004	CFB	6	31945650	31952084	+	4997	protein_coding	complement factor B [Source:HGNC Symbol;Acc:HGNC:1037]	-
ENSG00000107864	27.5854	58.7288	-1.08685	0.0484199	0.546004	CPEB3	10	92046692	92291087	-	7928	protein_coding	cytoplasmic polyadenylation element binding protein 3 [Source:HGNC Symbol;Acc:HGNC:21746]	-
ENSG00000006016	29.6286	11.7443	1.32552	0.0490282	0.548905	CRLF1	19	18572220	18607741	-	3018	protein_coding	cytokine receptor like factor 1 [Source:HGNC Symbol;Acc:HGNC:2364]	-
ENSG00000185483	29.6286	11.7443	1.32552	0.0490282	0.548905	ROR1	1	63774022	64181498	+	6715	protein_coding	receptor tyrosine kinase like orphan receptor 1 [Source:HGNC Symbol;Acc:HGNC:10256]	-
ENSG00000103056	12.2612	30.3424	-1.29883	0.0490282	0.548905	SMPD3	16	68358325	68448688	-	7166	protein_coding	sphingomyelin phosphodiesterase 3 [Source:HGNC Symbol;Acc:HGNC:14240]	-
ENSG00000268087	29.6286	11.7443	1.32552	0.0490282	0.548905	AC008764.2	19	16610411	16636531	+	376	lincRNA	novel transcript	-
ENSG00000154760	12.2612	30.3424	-1.29883	0.0490282	0.548905	SLFN13	17	35435096	35448837	-	9329	protein_coding	schlafen family member 13 [Source:HGNC Symbol;Acc:HGNC:26481]	-
ENSG00000285816	29.6286	11.7443	1.32552	0.0490282	0.548905	AP000944.2	11	65261928	65326543	+	4256	protein_coding	novel protein, POLA2-CDC42EP2 readthrough	-
ENSG00000092421	29.6286	11.7443	1.32552	0.0490282	0.548905	SEMA6A	5	116443616	116574934	-	10956	protein_coding	semaphorin 6A [Source:HGNC Symbol;Acc:HGNC:10738]	-
ENSG00000183971	66.4067	32.3001	1.03682	0.0491311	0.549795	NPW	16	2009926	2020755	+	1168	protein_coding	neuropeptide W [Source:HGNC Symbol;Acc:HGNC:30509]	-
